# Supplementary material for: [3-Meth­oxy-1-(phenyl­sulfan­yl)prop­yl]triphenyl­tin(IV) benzene 0.17-solvate
Source: Acta Crystallogr Sect E Struct Rep Online. 2012 Jan 14;68(Pt 2):m149. doi: 10.1107/S1600536811055474 (PMC3274883; doi:10.1107/S1600536811055474)
Supplement: Supplementary file 1 [file e-68-0m149-sup1.cif]

##############################################################################
#                                                                            #
# This CIF contains the data in a paper accepted for publication in          #
# Acta Crystallographica Section E. It conforms to the requirements of       #
# Notes for Authors for Acta Crystallographica Section E, and has been       #
# peer reviewed under the auspices of the IUCr Commission on Journals.       #
#                                                                            #
# Full details of the Crystallographic Information File format               #
# are given in the paper "The Crystallographic Information File (CIF):       #
# a New Standard Archive File for Crystallography" by S. R. Hall, F. H.      #
# Allen and I. D. Brown [Acta Cryst. (1991), A47, 655-685].                  #
#                                                                            #
# The current version of the core CIF dictionary is obtainable from          #
# ftp://ftp.iucr.org/pub/cif_core.dic.                                       #
#                                                                            #
# Software is freely available for graphical display of the structure(s)     #
# in this CIF. For information consult the CIF software page                 #
# http://www.iucr.org/resources/cif/software.                                #
#                                                                            #
# This file may be used for bona fide research purposes within the           #
# scientific community so long as proper attribution is given to the journal # 
# article from which it was obtained.                                        #
#                                                                            #
##############################################################################
data_global
_audit_creation_method     'form.cif (version 2.0)'
_journal_data_validation_number     ?
_journal_date_recd_electronic     2011-11-11
_journal_date_accepted     2011-12-23
_journal_name_full     'Acta Crystallographica, Section E'
_journal_year     2012
_journal_volume     68
_journal_issue      2
_journal_page_first     m149
_journal_page_last     m149
_journal_paper_category     QM
_journal_paper_doi     10.1107/S1600536811055474
_journal_coeditor_code     IS5011
_publ_contact_author_name     'Dirk Steinborn'
_publ_contact_author_address
;
Institut f\"ur Chemie -- Anorganische Chemie
Martin-Luther-Universit\"at
Halle-Wittenberg, D-06120 Halle, Kurt-Mothes-Strasse 2, Germany
;
_publ_contact_author_email     'dirk.steinborn@chemie.uni-halle.de'
_publ_contact_author_fax     ?
_publ_contact_author_phone     ?
_publ_section_title
;
[3-Methoxy-1-(phenylsulfanyl)propyl]triphenyltin(IV) benzene 0.17-solvate
;
loop_
    _publ_author_name
    _publ_author_footnote
    _publ_author_address
    'Ludwig, Gerd' .
;
Institut f\"ur Chemie -- Anorganische Chemie
Martin-Luther-Universit\"at Halle-Wittenberg
D-06120 Halle, Kurt-Mothes-Strasse 2, Germany
;
    'Block, Michael' .
;
Institut f\"ur Chemie -- Anorganische Chemie
Martin-Luther-Universit\"at Halle-Wittenberg
D-06120 Halle, Kurt-Mothes-Strasse 2, Germany
;
    'Wagner, Christoph' .
;
Institut f\"ur Chemie -- Anorganische Chemie
Martin-Luther-Universit\"at Halle-Wittenberg
D-06120 Halle, Kurt-Mothes-Strasse 2, Germany
;
    'Steinborn, Dirk' .
;
Institut f\"ur Chemie -- Anorganische Chemie
Martin-Luther-Universit\"at Halle-Wittenberg
D-06120 Halle, Kurt-Mothes-Strasse 2, Germany
;
data_I
_chemical_name_systematic
;
[3-Methoxy-1-(phenylsulfanyl)propyl]triphenyltin(IV) benzene 0.17-solvate
;
_chemical_name_common     ?
_chemical_formula_moiety     'C28 H28 O S Sn, 0.17(C6 H6)'
_chemical_formula_sum     'C29 H29 O S Sn'
_chemical_formula_structural     ?
_chemical_formula_analytical     ?
_chemical_formula_iupac     '[Sn (C6 H5)3 (C10 H13 O S)], 0.17C6 H6'
_chemical_formula_weight     544.27
_chemical_melting_point     ?
_symmetry_cell_setting     trigonal
_symmetry_space_group_name_H-M     'R -3'
_symmetry_space_group_name_Hall     '-R 3'
loop_
    _symmetry_equiv_pos_as_xyz
    'x, y, z'
    '-y, x-y, z'
    '-x+y, -x, z'
    'x+2/3, y+1/3, z+1/3'
    '-y+2/3, x-y+1/3, z+1/3'
    '-x+y+2/3, -x+1/3, z+1/3'
    'x+1/3, y+2/3, z+2/3'
    '-y+1/3, x-y+2/3, z+2/3'
    '-x+y+1/3, -x+2/3, z+2/3'
    '-x, -y, -z'
    'y, -x+y, -z'
    'x-y, x, -z'
    '-x+2/3, -y+1/3, -z+1/3'
    'y+2/3, -x+y+1/3, -z+1/3'
    'x-y+2/3, x+1/3, -z+1/3'
    '-x+1/3, -y+2/3, -z+2/3'
    'y+1/3, -x+y+2/3, -z+2/3'
    'x-y+1/3, x+2/3, -z+2/3'
_cell_length_a     35.338(3)
_cell_length_b     35.338(3)
_cell_length_c     10.5660(8)
_cell_angle_alpha     90.00
_cell_angle_beta     90.00
_cell_angle_gamma     120.00
_cell_volume     11427.1(16)
_cell_formula_units_Z     18
_cell_measurement_reflns_used     8000
_cell_measurement_theta_min     2.0
_cell_measurement_theta_max     25.6
_cell_measurement_temperature     220(2)
_cell_special_details     ?
_exptl_crystal_description     block
_exptl_crystal_colour     colourless
_exptl_crystal_size_max     0.46
_exptl_crystal_size_mid     0.31
_exptl_crystal_size_min     0.15
_exptl_crystal_size_rad     ?
_exptl_crystal_density_diffrn     1.424
_exptl_crystal_density_meas     ?
_exptl_crystal_density_method     'not measured'
_exptl_crystal_F_000     4986
_exptl_absorpt_coefficient_mu     1.107
_exptl_absorpt_correction_type     numerical
_exptl_absorpt_process_details     '(IPDS Software; Stoe & Cie, 1999)'
_exptl_absorpt_correction_T_min     0.6484
_exptl_absorpt_correction_T_max     0.8471
_exptl_special_details     ?
_diffrn_ambient_temperature     220(2)
_diffrn_radiation_type     MoK\a
_diffrn_radiation_wavelength     0.71073
_diffrn_radiation_source     'fine-focus sealed tube'
_diffrn_radiation_monochromator     graphite
_diffrn_measurement_device_type     'Stoe IPDS'
_diffrn_measurement_method     'area detector'
_diffrn_detector_area_resol_mean     ?
_diffrn_reflns_number     22832
_diffrn_reflns_av_R_equivalents     0.0611
_diffrn_reflns_av_sigmaI/netI     0.0375
_diffrn_reflns_theta_min     2.00
_diffrn_reflns_theta_max     25.93
_diffrn_reflns_theta_full     25.93
_diffrn_measured_fraction_theta_max     0.990
_diffrn_measured_fraction_theta_full     0.990
_diffrn_reflns_limit_h_min     -43
_diffrn_reflns_limit_h_max     43
_diffrn_reflns_limit_k_min     -43
_diffrn_reflns_limit_k_max     42
_diffrn_reflns_limit_l_min     -12
_diffrn_reflns_limit_l_max     12
_diffrn_reflns_reduction_process     ?
_diffrn_standards_number     ?
_diffrn_standards_interval_count     ?
_diffrn_standards_interval_time     ?
_diffrn_standards_decay_%     ?
loop_
    _diffrn_standard_refln_index_h
    _diffrn_standard_refln_index_k
    _diffrn_standard_refln_index_l
    ? ? ?
_refine_special_details
;
Refinement of <i>F</i>^2^ against ALL reflections. The weighted <i>R</i>-factor
<i>wR</i> and goodness of fit <i>S</i> are based on <i>F</i>^2^, conventional
<i>R</i>-factors <i>R</i> are based on <i>F</i>, with <i>F</i> set to zero for
negative <i>F</i>^2^. The threshold expression of <i>F</i>^2^ >
\s(<i>F</i>^2^) is used only for calculating <i>R</i>-factors(gt) <i>etc</i>.
and is not relevant to the choice of reflections for refinement.
<i>R</i>-factors based on <i>F</i>^2^ are statistically about twice as large
as those based on <i>F</i>, and <i>R</i>- factors based on ALL data will be
even larger.
;
_reflns_number_total     4905
_reflns_number_gt     4008
_reflns_threshold_expression     I>2sigma(I)
_refine_ls_structure_factor_coef     Fsqd
_refine_ls_matrix_type     full
_refine_ls_R_factor_all     0.0415
_refine_ls_R_factor_gt     0.0291
_refine_ls_wR_factor_all     0.0615
_refine_ls_wR_factor_ref     0.0650
_refine_ls_goodness_of_fit_all     0.99
_refine_ls_goodness_of_fit_ref     1.001
_refine_ls_restrained_S_all     1.004
_refine_ls_restrained_S_obs     ?
_refine_ls_number_reflns     4905
_refine_ls_number_parameters     288
_refine_ls_number_restraints     1
_refine_ls_number_constraints     ?
_refine_ls_hydrogen_treatment     constr
_refine_ls_weighting_scheme     calc
_refine_ls_weighting_details
;
calc w=1/[\s^2^(Fo^2^)+(0.0371P)^2^+0.0000P] where P=(Fo^2^+2Fc^2^)/3
;
_atom_sites_solution_hydrogens     geom
_atom_sites_solution_primary     direct
_atom_sites_solution_secondary     difmap
_refine_ls_shift/su_max     0.002
_refine_ls_shift/su_mean     0.000
_refine_diff_density_max     0.570
_refine_diff_density_min     -0.525
_refine_ls_extinction_method     none
_refine_ls_extinction_coef     ?
_refine_ls_abs_structure_details     ?
_refine_ls_abs_structure_Flack     ?
_refine_ls_abs_structure_Rogers     ?
loop_
    _atom_type_symbol
    _atom_type_description
    _atom_type_scat_dispersion_real
    _atom_type_scat_dispersion_imag
    _atom_type_scat_source
    'C' 'C' 0.0033 0.0016
                         'International Tables Vol C Tables 4.2.6.8 and 6.1.1.4'
    'H' 'H' 0.0000 0.0000
                         'International Tables Vol C Tables 4.2.6.8 and 6.1.1.4'
    'O' 'O' 0.0106 0.0060
                         'International Tables Vol C Tables 4.2.6.8 and 6.1.1.4'
    'S' 'S' 0.1246 0.1234
                         'International Tables Vol C Tables 4.2.6.8 and 6.1.1.4'
    'Sn' 'Sn' -0.6537 1.4246
                         'International Tables Vol C Tables 4.2.6.8 and 6.1.1.4'
_computing_data_collection     'IPDS EXPOSE (Stoe & Cie, 1999)'
_computing_cell_refinement     'IPDS EXPOSE (Stoe & Cie, 1999)'
_computing_data_reduction     'IPDS INTEGRATE (Stoe & Cie, 1999)'
_computing_structure_solution     'SHELXS97 (Sheldrick, 2008)'
_computing_structure_refinement     'SHELXL97 (Sheldrick, 2008)'
_computing_molecular_graphics     'DIAMOND (Brandenburg, 2001)'
_computing_publication_material     'SHELXL97 (Sheldrick, 2008)'
loop_
    _atom_site_type_symbol
    _atom_site_label
    _atom_site_fract_x
    _atom_site_fract_y
    _atom_site_fract_z
    _atom_site_U_iso_or_equiv
    _atom_site_adp_type
    _atom_site_calc_flag
    _atom_site_refinement_flags
    _atom_site_occupancy
    _atom_site_symmetry_multiplicity
    _atom_site_disorder_assembly
    _atom_site_disorder_group
    C C1 0.46298(8) 0.12671(8) 0.9677(2) 0.0295(5) Uani d . 1 1 . .
    H H1 0.4833 0.1173 0.9386 0.035 Uiso calc R 1 1 . .
    C C2 0.42345(9) 0.08653(9) 1.0248(3) 0.0421(7) Uani d . 1 1 . .
    H H3 0.4134 0.0627 0.9645 0.050 Uiso calc R 1 1 . .
    H H2 0.4330 0.0779 1.1000 0.050 Uiso calc R 1 1 . .
    C C3 0.38543(9) 0.09245(10) 1.0599(3) 0.0460(7) Uani d . 1 1 . .
    H H5 0.3647 0.0680 1.1110 0.055 Uiso calc R 1 1 . .
    H H4 0.3955 0.1191 1.1085 0.055 Uiso calc R 1 1 . .
    C C4 0.33026(10) 0.10298(12) 0.9689(4) 0.0637(9) Uani d . 1 1 . .
    H H6 0.3176 0.1040 0.8895 0.076 Uiso calc R 1 1 . .
    H H8 0.3412 0.1305 1.0117 0.076 Uiso calc R 1 1 . .
    H H7 0.3085 0.0801 1.0204 0.076 Uiso calc R 1 1 . .
    C C5 0.51631(8) 0.14921(9) 1.1889(2) 0.0326(6) Uani d . 1 1 . .
    C C6 0.51916(8) 0.11198(9) 1.1672(2) 0.0364(6) Uani d . 1 1 . .
    H H9 0.5065 0.0952 1.0951 0.044 Uiso calc R 1 1 . .
    C C7 0.54086(9) 0.09969(10) 1.2528(3) 0.0479(7) Uani d . 1 1 . .
    H H10 0.5426 0.0747 1.2378 0.057 Uiso calc R 1 1 . .
    C C8 0.55965(10) 0.12407(13) 1.3589(3) 0.0599(9) Uani d . 1 1 . .
    H H11 0.5745 0.1159 1.4153 0.072 Uiso calc R 1 1 . .
    C C9 0.55662(11) 0.16073(13) 1.3820(3) 0.0639(10) Uani d . 1 1 . .
    H H12 0.5693 0.1771 1.4546 0.077 Uiso calc R 1 1 . .
    C C10 0.53482(9) 0.17353(10) 1.2982(3) 0.0468(7) Uani d . 1 1 . .
    H H13 0.5326 0.1982 1.3149 0.056 Uiso calc R 1 1 . .
    C C11 0.51525(8) 0.20375(8) 0.7377(2) 0.0314(5) Uani d . 1 1 . .
    C C12 0.55158(9) 0.19985(9) 0.7660(3) 0.0414(6) Uani d . 1 1 . .
    H H14 0.5480 0.1765 0.8153 0.050 Uiso calc R 1 1 . .
    C C13 0.59285(10) 0.22978(10) 0.7227(3) 0.0519(8) Uani d . 1 1 . .
    H H15 0.6167 0.2264 0.7424 0.062 Uiso calc R 1 1 . .
    C C14 0.59838(10) 0.26436(11) 0.6508(3) 0.0576(9) Uani d . 1 1 . .
    H H16 0.6261 0.2847 0.6217 0.069 Uiso calc R 1 1 . .
    C C15 0.56311(11) 0.26918(11) 0.6216(4) 0.0666(10) Uani d . 1 1 . .
    H H17 0.5670 0.2928 0.5730 0.080 Uiso calc R 1 1 . .
    C C16 0.52209(9) 0.23920(9) 0.6638(3) 0.0486(8) Uani d . 1 1 . .
    H H18 0.4985 0.2427 0.6426 0.058 Uiso calc R 1 1 . .
    C C17 0.41851(8) 0.11558(8) 0.6483(2) 0.0272(5) Uani d . 1 1 . .
    C C18 0.38006(8) 0.07525(8) 0.6555(2) 0.0323(6) Uani d . 1 1 . .
    H H19 0.3660 0.0654 0.7330 0.039 Uiso calc R 1 1 . .
    C C19 0.36252(9) 0.04966(9) 0.5481(3) 0.0370(6) Uani d . 1 1 . .
    H H20 0.3370 0.0227 0.5544 0.044 Uiso calc R 1 1 . .
    C C20 0.38254(9) 0.06382(10) 0.4326(3) 0.0425(7) Uani d . 1 1 . .
    H H21 0.3706 0.0465 0.3611 0.051 Uiso calc R 1 1 . .
    C C21 0.42028(10) 0.10362(10) 0.4230(3) 0.0496(7) Uani d . 1 1 . .
    H H22 0.4337 0.1135 0.3448 0.060 Uiso calc R 1 1 . .
    C C22 0.43828(9) 0.12899(9) 0.5303(2) 0.0389(6) Uani d . 1 1 . .
    H H23 0.4642 0.1556 0.5232 0.047 Uiso calc R 1 1 . .
    C C23 0.41951(8) 0.19495(8) 0.8547(2) 0.0303(5) Uani d . 1 1 . .
    C C24 0.38656(9) 0.19384(9) 0.7791(3) 0.0392(6) Uani d . 1 1 . .
    H H24 0.3785 0.1775 0.7049 0.047 Uiso calc R 1 1 . .
    C C25 0.36561(9) 0.21676(10) 0.8130(3) 0.0488(8) Uani d . 1 1 . .
    H H25 0.3439 0.2158 0.7612 0.059 Uiso calc R 1 1 . .
    C C26 0.37677(10) 0.24078(10) 0.9222(3) 0.0515(8) Uani d . 1 1 . .
    H H26 0.3624 0.2557 0.9452 0.062 Uiso calc R 1 1 . .
    C C27 0.40953(11) 0.24266(10) 0.9980(3) 0.0515(8) Uani d . 1 1 . .
    H H27 0.4174 0.2590 1.0721 0.062 Uiso calc R 1 1 . .
    C C28 0.43065(9) 0.22026(9) 0.9638(3) 0.0411(6) Uani d . 1 1 . .
    H H28 0.4529 0.2222 1.0151 0.049 Uiso calc R 1 1 . .
    C C29 0.6516(4) 0.28958(16) 0.3333 0.240(8) Uani d D 1 1 . .
    H H29 0.6412 0.2597 0.3333 0.288 Uiso calc R 1 1 . .
    O O 0.36531(6) 0.09476(7) 0.94676(18) 0.0436(5) Uani d . 1 1 . .
    S S 0.49207(2) 0.16969(2) 1.08222(6) 0.03528(15) Uani d . 1 1 . .
    Sn Sn 0.450886(5) 0.158288(5) 0.805962(15) 0.02691(7) Uani d . 1 1 . .
loop_
    _atom_site_aniso_label
    _atom_site_aniso_U_11
    _atom_site_aniso_U_22
    _atom_site_aniso_U_33
    _atom_site_aniso_U_12
    _atom_site_aniso_U_13
    _atom_site_aniso_U_23
    C1 0.0326(13) 0.0278(13) 0.0288(12) 0.0156(11) -0.0092(10) -0.0061(10)
    C2 0.0369(16) 0.0352(15) 0.0466(16) 0.0124(13) -0.0094(12) 0.0065(12)
    C3 0.0356(16) 0.0497(18) 0.0361(15) 0.0090(14) 0.0010(12) 0.0098(13)
    C4 0.0358(18) 0.062(2) 0.090(3) 0.0214(16) 0.0102(16) 0.0190(19)
    C5 0.0211(12) 0.0434(15) 0.0255(12) 0.0102(11) 0.0017(9) 0.0030(10)
    C6 0.0293(14) 0.0427(16) 0.0348(14) 0.0163(12) -0.0009(11) 0.0041(11)
    C7 0.0363(16) 0.0532(19) 0.0528(18) 0.0214(15) 0.0000(13) 0.0169(14)
    C8 0.0445(19) 0.075(2) 0.0509(19) 0.0233(18) -0.0127(15) 0.0145(17)
    C9 0.058(2) 0.082(3) 0.0319(16) 0.0205(19) -0.0189(14) -0.0066(15)
    C10 0.0459(17) 0.0558(19) 0.0315(15) 0.0199(15) -0.0080(12) -0.0050(13)
    C11 0.0300(13) 0.0280(13) 0.0336(13) 0.0125(11) -0.0039(10) -0.0024(10)
    C12 0.0377(16) 0.0354(15) 0.0548(17) 0.0210(13) 0.0004(13) 0.0060(13)
    C13 0.0337(16) 0.054(2) 0.071(2) 0.0250(15) 0.0023(14) 0.0104(16)
    C14 0.0305(16) 0.0508(19) 0.077(2) 0.0095(14) 0.0039(15) 0.0191(17)
    C15 0.047(2) 0.052(2) 0.093(3) 0.0186(17) 0.0033(18) 0.0370(19)
    C16 0.0344(16) 0.0430(17) 0.068(2) 0.0191(14) -0.0056(14) 0.0145(14)
    C17 0.0274(13) 0.0287(13) 0.0296(12) 0.0171(11) -0.0063(10) -0.0038(10)
    C18 0.0302(14) 0.0347(14) 0.0336(13) 0.0176(12) -0.0006(10) 0.0007(11)
    C19 0.0298(14) 0.0330(14) 0.0455(16) 0.0137(12) -0.0071(11) -0.0076(12)
    C20 0.0434(16) 0.0478(17) 0.0387(15) 0.0245(14) -0.0101(12) -0.0176(13)
    C21 0.0495(18) 0.058(2) 0.0286(15) 0.0178(16) 0.0029(12) -0.0052(13)
    C22 0.0351(15) 0.0398(16) 0.0319(14) 0.0114(12) -0.0002(11) -0.0019(11)
    C23 0.0284(13) 0.0250(13) 0.0347(13) 0.0114(11) 0.0012(10) 0.0034(10)
    C24 0.0380(15) 0.0362(15) 0.0436(15) 0.0186(13) -0.0100(12) -0.0035(12)
    C25 0.0374(16) 0.0437(17) 0.072(2) 0.0250(14) -0.0152(14) -0.0006(15)
    C26 0.0517(19) 0.0409(17) 0.074(2) 0.0325(16) 0.0040(16) 0.0000(15)
    C27 0.063(2) 0.0462(18) 0.0528(18) 0.0328(16) -0.0086(15) -0.0151(14)
    C28 0.0457(17) 0.0374(15) 0.0468(16) 0.0257(14) -0.0118(12) -0.0081(12)
    C29 0.131(6) 0.323(12) 0.148(6) 0.026(10) 0.042(5) -0.081(9)
    O 0.0355(11) 0.0527(12) 0.0421(11) 0.0217(10) -0.0037(8) 0.0044(9)
    S 0.0414(4) 0.0333(3) 0.0324(3) 0.0197(3) -0.0108(3) -0.0076(3)
    Sn 0.02727(10) 0.02668(10) 0.02675(10) 0.01346(8) -0.00504(6) -0.00283(6)
_geom_special_details
;
All e.s.d.'s (except the e.s.d. in the dihedral angle between two l.s. planes)
are estimated using the full covariance matrix. The cell e.s.d.'s are taken
into account individually in the estimation of e.s.d.'s in distances, angles
and torsion angles; correlations between e.s.d.'s in cell parameters are only
used when they are defined by crystal symmetry. An approximate (isotropic)
treatment of cell e.s.d.'s is used for estimating e.s.d.'s involving l.s.
planes.
;
loop_
    _geom_bond_atom_site_label_1
    _geom_bond_atom_site_label_2
    _geom_bond_site_symmetry_2
    _geom_bond_distance
    _geom_bond_publ_flag
    C1 C2 . 1.532(4) ?
    C1 S . 1.807(2) ?
    C1 Sn . 2.196(2) yes
    C1 H1 . 0.9800 ?
    C2 C3 . 1.506(4) ?
    C2 H3 . 0.9700 ?
    C2 H2 . 0.9700 ?
    C3 O . 1.414(3) ?
    C3 H5 . 0.9700 ?
    C3 H4 . 0.9700 ?
    C4 O . 1.426(4) ?
    C4 H6 . 0.9600 ?
    C4 H8 . 0.9600 ?
    C4 H7 . 0.9600 ?
    C5 C6 . 1.388(4) ?
    C5 C10 . 1.391(4) ?
    C5 S . 1.774(3) yes
    C6 C7 . 1.389(4) ?
    C6 H9 . 0.9300 ?
    C7 C8 . 1.367(5) ?
    C7 H10 . 0.9300 ?
    C8 C9 . 1.374(5) ?
    C8 H11 . 0.9300 ?
    C9 C10 . 1.390(5) ?
    C9 H12 . 0.9300 ?
    C10 H13 . 0.9300 ?
    C11 C12 . 1.391(4) ?
    C11 C16 . 1.391(4) ?
    C11 Sn . 2.150(2) yes
    C12 C13 . 1.382(4) ?
    C12 H14 . 0.9300 ?
    C13 C14 . 1.368(4) ?
    C13 H15 . 0.9300 ?
    C14 C15 . 1.375(5) ?
    C14 H16 . 0.9300 ?
    C15 C16 . 1.374(4) ?
    C15 H17 . 0.9300 ?
    C16 H18 . 0.9300 ?
    C17 C22 . 1.392(3) ?
    C17 C18 . 1.395(3) ?
    C17 Sn . 2.153(2) yes
    C18 C19 . 1.389(4) ?
    C18 H19 . 0.9300 ?
    C19 C20 . 1.373(4) ?
    C19 H20 . 0.9300 ?
    C20 C21 . 1.375(4) ?
    C20 H21 . 0.9300 ?
    C21 C22 . 1.387(4) ?
    C21 H22 . 0.9300 ?
    C22 H23 . 0.9300 ?
    C23 C28 . 1.390(4) ?
    C23 C24 . 1.396(4) ?
    C23 Sn . 2.147(2) yes
    C24 C25 . 1.390(4) ?
    C24 H24 . 0.9300 ?
    C25 C26 . 1.368(4) ?
    C25 H25 . 0.9300 ?
    C26 C27 . 1.381(4) ?
    C26 H26 . 0.9300 ?
    C27 C28 . 1.380(4) ?
    C27 H27 . 0.9300 ?
    C28 H28 . 0.9300 ?
    C29 C29 17 1.360(5) ?
    C29 C29 18_545 1.360(5) ?
    C29 H29 . 0.9300 ?
loop_
    _geom_angle_atom_site_label_1
    _geom_angle_atom_site_label_2
    _geom_angle_atom_site_label_3
    _geom_angle_site_symmetry_1
    _geom_angle_site_symmetry_3
    _geom_angle
    _geom_angle_publ_flag
    C2 C1 S . . 112.78(18) ?
    C2 C1 Sn . . 117.27(16) ?
    S C1 Sn . . 105.52(11) ?
    C2 C1 H1 . . 106.9 ?
    S C1 H1 . . 106.9 ?
    Sn C1 H1 . . 106.9 ?
    C3 C2 C1 . . 115.6(2) ?
    C3 C2 H3 . . 108.4 ?
    C1 C2 H3 . . 108.4 ?
    C3 C2 H2 . . 108.4 ?
    C1 C2 H2 . . 108.4 ?
    H3 C2 H2 . . 107.5 ?
    O C3 C2 . . 108.0(2) ?
    O C3 H5 . . 110.1 ?
    C2 C3 H5 . . 110.1 ?
    O C3 H4 . . 110.1 ?
    C2 C3 H4 . . 110.1 ?
    H5 C3 H4 . . 108.4 ?
    O C4 H6 . . 109.5 ?
    O C4 H8 . . 109.5 ?
    H6 C4 H8 . . 109.5 ?
    O C4 H7 . . 109.5 ?
    H6 C4 H7 . . 109.5 ?
    H8 C4 H7 . . 109.5 ?
    C6 C5 C10 . . 119.2(2) ?
    C6 C5 S . . 124.04(19) ?
    C10 C5 S . . 116.7(2) ?
    C5 C6 C7 . . 120.1(3) ?
    C5 C6 H9 . . 119.9 ?
    C7 C6 H9 . . 119.9 ?
    C8 C7 C6 . . 120.5(3) ?
    C8 C7 H10 . . 119.7 ?
    C6 C7 H10 . . 119.7 ?
    C7 C8 C9 . . 119.8(3) ?
    C7 C8 H11 . . 120.1 ?
    C9 C8 H11 . . 120.1 ?
    C8 C9 C10 . . 120.7(3) ?
    C8 C9 H12 . . 119.6 ?
    C10 C9 H12 . . 119.6 ?
    C9 C10 C5 . . 119.6(3) ?
    C9 C10 H13 . . 120.2 ?
    C5 C10 H13 . . 120.2 ?
    C12 C11 C16 . . 117.2(2) ?
    C12 C11 Sn . . 122.56(19) ?
    C16 C11 Sn . . 120.26(19) ?
    C13 C12 C11 . . 121.8(3) ?
    C13 C12 H14 . . 119.1 ?
    C11 C12 H14 . . 119.1 ?
    C14 C13 C12 . . 119.5(3) ?
    C14 C13 H15 . . 120.3 ?
    C12 C13 H15 . . 120.3 ?
    C13 C14 C15 . . 120.2(3) ?
    C13 C14 H16 . . 119.9 ?
    C15 C14 H16 . . 119.9 ?
    C16 C15 C14 . . 120.3(3) ?
    C16 C15 H17 . . 119.9 ?
    C14 C15 H17 . . 119.9 ?
    C15 C16 C11 . . 121.2(3) ?
    C15 C16 H18 . . 119.4 ?
    C11 C16 H18 . . 119.4 ?
    C22 C17 C18 . . 117.6(2) ?
    C22 C17 Sn . . 117.01(17) ?
    C18 C17 Sn . . 125.37(18) ?
    C19 C18 C17 . . 120.7(2) ?
    C19 C18 H19 . . 119.7 ?
    C17 C18 H19 . . 119.7 ?
    C20 C19 C18 . . 120.5(2) ?
    C20 C19 H20 . . 119.7 ?
    C18 C19 H20 . . 119.7 ?
    C19 C20 C21 . . 119.8(2) ?
    C19 C20 H21 . . 120.1 ?
    C21 C20 H21 . . 120.1 ?
    C20 C21 C22 . . 119.9(3) ?
    C20 C21 H22 . . 120.1 ?
    C22 C21 H22 . . 120.1 ?
    C21 C22 C17 . . 121.5(3) ?
    C21 C22 H23 . . 119.3 ?
    C17 C22 H23 . . 119.3 ?
    C28 C23 C24 . . 117.1(2) ?
    C28 C23 Sn . . 121.46(18) ?
    C24 C23 Sn . . 121.40(19) ?
    C25 C24 C23 . . 121.1(3) ?
    C25 C24 H24 . . 119.5 ?
    C23 C24 H24 . . 119.5 ?
    C26 C25 C24 . . 120.4(3) ?
    C26 C25 H25 . . 119.8 ?
    C24 C25 H25 . . 119.8 ?
    C25 C26 C27 . . 119.5(3) ?
    C25 C26 H26 . . 120.2 ?
    C27 C26 H26 . . 120.2 ?
    C28 C27 C26 . . 120.1(3) ?
    C28 C27 H27 . . 120.0 ?
    C26 C27 H27 . . 120.0 ?
    C27 C28 C23 . . 121.7(3) ?
    C27 C28 H28 . . 119.1 ?
    C23 C28 H28 . . 119.1 ?
    C29 C29 C29 17 18_545 120.0060(10)
                                     ?
    C29 C29 H29 17 . 120.0 ?
    C29 C29 H29 18_545 . 120.0 ?
    C3 O C4 . . 112.7(2) ?
    C5 S C1 . . 105.70(12) ?
    C23 Sn C11 . . 107.59(9) ?
    C23 Sn C17 . . 110.79(9) ?
    C11 Sn C17 . . 104.90(9) ?
    C23 Sn C1 . . 114.23(9) ?
    C11 Sn C1 . . 103.82(9) ?
    C17 Sn C1 . . 114.57(9) ?
loop_
    _geom_torsion_atom_site_label_1
    _geom_torsion_atom_site_label_2
    _geom_torsion_atom_site_label_3
    _geom_torsion_atom_site_label_4
    _geom_torsion_site_symmetry_1
    _geom_torsion_site_symmetry_2
    _geom_torsion_site_symmetry_3
    _geom_torsion_site_symmetry_4
    _geom_torsion
    _geom_torsion_publ_flag
    S C1 C2 C3 . . . . 70.6(3) ?
    Sn C1 C2 C3 . . . . -52.3(3) ?
    C1 C2 C3 O . . . . 71.8(3) ?
    C10 C5 C6 C7 . . . . -1.0(4) ?
    S C5 C6 C7 . . . . 176.4(2) ?
    C5 C6 C7 C8 . . . . -0.1(4) ?
    C6 C7 C8 C9 . . . . 0.8(5) ?
    C7 C8 C9 C10 . . . . -0.4(5) ?
    C8 C9 C10 C5 . . . . -0.7(5) ?
    C6 C5 C10 C9 . . . . 1.4(4) ?
    S C5 C10 C9 . . . . -176.2(2) ?
    C16 C11 C12 C13 . . . . -0.1(4) ?
    Sn C11 C12 C13 . . . . -179.0(2) ?
    C11 C12 C13 C14 . . . . 0.4(5) ?
    C12 C13 C14 C15 . . . . -0.2(6) ?
    C13 C14 C15 C16 . . . . -0.3(6) ?
    C14 C15 C16 C11 . . . . 0.7(6) ?
    C12 C11 C16 C15 . . . . -0.5(5) ?
    Sn C11 C16 C15 . . . . 178.5(3) ?
    C22 C17 C18 C19 . . . . 0.2(4) ?
    Sn C17 C18 C19 . . . . -178.21(18) ?
    C17 C18 C19 C20 . . . . -0.6(4) ?
    C18 C19 C20 C21 . . . . 0.1(4) ?
    C19 C20 C21 C22 . . . . 0.9(5) ?
    C20 C21 C22 C17 . . . . -1.4(5) ?
    C18 C17 C22 C21 . . . . 0.8(4) ?
    Sn C17 C22 C21 . . . . 179.4(2) ?
    C28 C23 C24 C25 . . . . -0.7(4) ?
    Sn C23 C24 C25 . . . . 178.3(2) ?
    C23 C24 C25 C26 . . . . -0.4(5) ?
    C24 C25 C26 C27 . . . . 0.9(5) ?
    C25 C26 C27 C28 . . . . -0.3(5) ?
    C26 C27 C28 C23 . . . . -0.9(5) ?
    C24 C23 C28 C27 . . . . 1.4(4) ?
    Sn C23 C28 C27 . . . . -177.6(2) ?
    C2 C3 O C4 . . . . -176.5(2) ?
    C6 C5 S C1 . . . . 12.6(2) ?
    C10 C5 S C1 . . . . -170.0(2) ?
    C2 C1 S C5 . . . . 68.1(2) ?
    Sn C1 S C5 . . . . -162.64(11) ?
    C28 C23 Sn C11 . . . . -74.8(2) ?
    C24 C23 Sn C11 . . . . 106.2(2) ?
    C28 C23 Sn C17 . . . . 171.1(2) ?
    C24 C23 Sn C17 . . . . -7.9(2) ?
    C28 C23 Sn C1 . . . . 39.9(2) ?
    C24 C23 Sn C1 . . . . -139.1(2) ?
    C16 C11 Sn C23 . . . . -37.7(2) ?
    C12 C11 Sn C23 . . . . 141.3(2) ?
    C16 C11 Sn C17 . . . . 80.3(2) ?
    C12 C11 Sn C17 . . . . -100.7(2) ?
    C16 C11 Sn C1 . . . . -159.1(2) ?
    C12 C11 Sn C1 . . . . 19.8(2) ?
    C22 C17 Sn C23 . . . . 101.8(2) ?
    C18 C17 Sn C23 . . . . -79.8(2) ?
    C22 C17 Sn C11 . . . . -14.0(2) ?
    C18 C17 Sn C11 . . . . 164.4(2) ?
    C22 C17 Sn C1 . . . . -127.14(19) ?
    C18 C17 Sn C1 . . . . 51.2(2) ?
    C2 C1 Sn C23 . . . . 73.5(2) ?
    S C1 Sn C23 . . . . -52.99(14) ?
    C2 C1 Sn C11 . . . . -169.59(19) ?
    S C1 Sn C11 . . . . 63.88(13) ?
    C2 C1 Sn C17 . . . . -55.8(2) ?
    S C1 Sn C17 . . . . 177.69(10) ?
_iucr_refine_instructions_details
;
TITL                              TEST STRUCTURE Z:\IPDS3208
CELL  0.71073 35.33840 35.33840 10.56600 90.00000 90.00000 120.00000
ZERR 18  0.00250  0.00250  0.00080  0.00000  0.00000  0.00000
LATT 3
SYMM -Y, X-Y, Z
SYMM -X+Y, -X, Z
SFAC C H O S SN
UNIT 522 522 18 18 18
PLAN 30
FMAP 2
EQIV $2 0.33333+Y, 0.66667-X+Y, 0.66667-Z
DFIX 1.39 0.005 C29 C29_$2
L.S. 10
BOND $H
CONF
ACTA
WGHT    0.037400
FVAR       0.10941
C1    1    0.462982    0.126714    0.967689    11.00000    0.03258    0.02781 =
         0.02881   -0.00612   -0.00920    0.01556
AFIX  13
H1    2    0.483277    0.117253    0.938600    11.00000   -1.20000
AFIX   0
C2    1    0.423451    0.086528    1.024764    11.00000    0.03691    0.03522 =
         0.04656    0.00654   -0.00944    0.01244
AFIX  23
H3    2    0.413350    0.062703    0.964519    11.00000   -1.20000
H2    2    0.432962    0.077892    1.100018    11.00000   -1.20000
AFIX   0
C3    1    0.385433    0.092448    1.059852    11.00000    0.03563    0.04971 =
         0.03608    0.00984    0.00095    0.00900
AFIX  23
H5    2    0.364688    0.068035    1.110964    11.00000   -1.20000
H4    2    0.395549    0.119079    1.108465    11.00000   -1.20000
AFIX   0
C4    1    0.330257    0.102976    0.968914    11.00000    0.03584    0.06158 =
         0.08982    0.01904    0.01022    0.02139
AFIX  33
H6    2    0.317556    0.103955    0.889537    11.00000   -1.20000
H8    2    0.341155    0.130452    1.011706    11.00000   -1.20000
H7    2    0.308462    0.080053    1.020416    11.00000   -1.20000
AFIX   0
C5    1    0.516309    0.149207    1.188941    11.00000    0.02109    0.04342 =
         0.02549    0.00301    0.00165    0.01019
C6    1    0.519161    0.111979    1.167156    11.00000    0.02931    0.04269 =
         0.03485    0.00415   -0.00088    0.01630
AFIX  43
H9    2    0.506519    0.095239    1.095099    11.00000   -1.20000
AFIX   0
C7    1    0.540862    0.099688    1.252795    11.00000    0.03631    0.05323 =
         0.05282    0.01686    0.00002    0.02137
AFIX  43
H10   2    0.542622    0.074680    1.237827    11.00000   -1.20000
AFIX   0
C8    1    0.559654    0.124066    1.358913    11.00000    0.04446    0.07535 =
         0.05087    0.01448   -0.01275    0.02327
AFIX  43
H11   2    0.574456    0.115861    1.415345    11.00000   -1.20000
AFIX   0
C9    1    0.556621    0.160725    1.382014    11.00000    0.05803    0.08235 =
         0.03189   -0.00661   -0.01888    0.02053
AFIX  43
H12   2    0.569294    0.177149    1.454551    11.00000   -1.20000
AFIX   0
C10   1    0.534823    0.173527    1.298166    11.00000    0.04589    0.05576 =
         0.03149   -0.00498   -0.00801    0.01988
AFIX  43
H13   2    0.532624    0.198191    1.314949    11.00000   -1.20000
AFIX   0
C11   1    0.515248    0.203750    0.737671    11.00000    0.03005    0.02800 =
         0.03364   -0.00243   -0.00393    0.01255
C12   1    0.551583    0.199852    0.765961    11.00000    0.03770    0.03538 =
         0.05477    0.00605    0.00041    0.02100
AFIX  43
H14   2    0.548029    0.176492    0.815261    11.00000   -1.20000
AFIX   0
C13   1    0.592846    0.229779    0.722748    11.00000    0.03370    0.05446 =
         0.07138    0.01037    0.00231    0.02501
AFIX  43
H15   2    0.616653    0.226421    0.742419    11.00000   -1.20000
AFIX   0
C14   1    0.598375    0.264364    0.650831    11.00000    0.03053    0.05076 =
         0.07714    0.01912    0.00394    0.00950
AFIX  43
H16   2    0.626057    0.284671    0.621661    11.00000   -1.20000
AFIX   0
C15   1    0.563110    0.269181    0.621564    11.00000    0.04687    0.05209 =
         0.09271    0.03699    0.00334    0.01862
AFIX  43
H17   2    0.567038    0.292826    0.572990    11.00000   -1.20000
AFIX   0
C16   1    0.522087    0.239198    0.663798    11.00000    0.03437    0.04300 =
         0.06799    0.01452   -0.00563    0.01906
AFIX  43
H18   2    0.498457    0.242668    0.642599    11.00000   -1.20000
AFIX   0
C17   1    0.418513    0.115575    0.648350    11.00000    0.02742    0.02873 =
         0.02961   -0.00380   -0.00626    0.01705
C18   1    0.380059    0.075252    0.655528    11.00000    0.03025    0.03470 =
         0.03361    0.00072   -0.00058    0.01757
AFIX  43
H19   2    0.366023    0.065404    0.733019    11.00000   -1.20000
AFIX   0
C19   1    0.362521    0.049658    0.548084    11.00000    0.02979    0.03300 =
         0.04555   -0.00763   -0.00714    0.01367
AFIX  43
H20   2    0.337019    0.022722    0.554421    11.00000   -1.20000
AFIX   0
C20   1    0.382544    0.063820    0.432606    11.00000    0.04336    0.04783 =
         0.03869   -0.01762   -0.01008    0.02448
AFIX  43
H21   2    0.370616    0.046536    0.361051    11.00000   -1.20000
AFIX   0
C21   1    0.420275    0.103619    0.423029    11.00000    0.04952    0.05845 =
         0.02856   -0.00521    0.00294    0.01780
AFIX  43
H22   2    0.433690    0.113504    0.344769    11.00000   -1.20000
AFIX   0
C22   1    0.438281    0.128986    0.530327    11.00000    0.03510    0.03978 =
         0.03188   -0.00185   -0.00016    0.01135
AFIX  43
H23   2    0.464154    0.155563    0.523246    11.00000   -1.20000
AFIX   0
C23   1    0.419511    0.194946    0.854684    11.00000    0.02841    0.02504 =
         0.03475    0.00341    0.00123    0.01143
C24   1    0.386558    0.193841    0.779107    11.00000    0.03801    0.03622 =
         0.04356   -0.00353   -0.01001    0.01860
AFIX  43
H24   2    0.378496    0.177507    0.704886    11.00000   -1.20000
AFIX   0
C25   1    0.365611    0.216762    0.813026    11.00000    0.03735    0.04374 =
         0.07163   -0.00062   -0.01519    0.02497
AFIX  43
H25   2    0.343865    0.215763    0.761166    11.00000   -1.20000
AFIX   0
C26   1    0.376770    0.240784    0.922197    11.00000    0.05165    0.04089 =
         0.07440   -0.00005    0.00404    0.03252
AFIX  43
H26   2    0.362406    0.255746    0.945233    11.00000   -1.20000
AFIX   0
C27   1    0.409526    0.242660    0.997971    11.00000    0.06275    0.04622 =
         0.05281   -0.01513   -0.00857    0.03277
AFIX  43
H27   2    0.417353    0.259032    1.072113    11.00000   -1.20000
AFIX   0
C28   1    0.430645    0.220264    0.963765    11.00000    0.04570    0.03741 =
         0.04678   -0.00812   -0.01184    0.02568
AFIX  43
H28   2    0.452917    0.222164    1.015064    11.00000   -1.20000
AFIX   0
C29   1    0.651562    0.289578   10.333333    11.00000    0.13134    0.32313 =
         0.14797   -0.08092    0.04176    0.02567
AFIX  43
H29   2    0.641234    0.259663    0.333334    11.00000   -1.20000
AFIX   0
O     3    0.365307    0.094756    0.946758    11.00000    0.03547    0.05268 =
         0.04208    0.00443   -0.00366    0.02168
S     4    0.492073    0.169686    1.082225    11.00000    0.04140    0.03335 =
         0.03243   -0.00760   -0.01077    0.01968
SN    5    0.450886    0.158288    0.805962    11.00000    0.02727    0.02668 =
         0.02675   -0.00283   -0.00504    0.01346
HKLF 4
REM                               TEST STRUCTURE Z:\IPDS3208
REM R1 =  0.0291 for   4008 Fo > 4sig(Fo)  and  0.0415 for all   4905 data
REM    288 parameters refined using      1 restraints
END
WGHT      0.0374      0.0000
REM Highest difference peak  0.570,  deepest hole -0.525,  1-sigma level  0.071
Q1    1   0.4526  0.1558  0.9065  11.00000  0.05    0.49
Q2    1   0.4451  0.1544  0.7092  11.00000  0.05    0.48
Q3    1   0.6667  0.3333  0.3977  10.33333  0.05    0.47
Q4    1   0.4622  0.1750  0.7427  11.00000  0.05    0.37
Q5    1   0.3650  0.0639  0.4836  11.00000  0.05    0.34
Q6    1   0.3662  0.0656  0.5963  11.00000  0.05    0.30
Q7    1   0.4080  0.1999  0.8216  11.00000  0.05    0.29
Q8    1   0.4739  0.1422  1.0273  11.00000  0.05    0.27
Q9    1   0.4606  0.1316  0.8752  11.00000  0.05    0.27
Q10   1   0.5922  0.1131  1.3768  11.00000  0.05    0.26
Q11   1   0.3395  0.1355  0.9423  11.00000  0.05    0.25
Q12   1   0.4187  0.1785  0.8661  11.00000  0.05    0.25
Q13   1   0.4608  0.1506  0.7856  11.00000  0.05    0.25
Q14   1   0.4250  0.1003  0.4944  11.00000  0.05    0.25
Q15   1   0.3454  0.1145  1.0530  11.00000  0.05    0.24
Q16   1   0.4339  0.1164  0.5980  11.00000  0.05    0.24
Q17   1   0.5218  0.2176  0.6663  11.00000  0.05    0.24
Q18   1   0.5155  0.1555  1.2685  11.00000  0.05    0.24
Q19   1   0.3915  0.0816  0.2943  11.00000  0.05    0.23
Q20   1   0.3520  0.2244  0.6572  11.00000  0.05    0.23
Q21   1   0.4675  0.1528  0.9636  11.00000  0.05    0.23
Q22   1   0.5530  0.1778  1.3536  11.00000  0.05    0.23
Q23   1   0.4932  0.1796  0.7602  11.00000  0.05    0.23
Q24   1   0.4354  0.1282  0.6993  11.00000  0.05    0.23
Q25   1   0.4165  0.1156  0.5803  11.00000  0.05    0.22
Q26   1   0.5234  0.1344  1.1684  11.00000  0.05    0.22
Q27   1   0.4443  0.1705  0.8741  11.00000  0.05    0.22
Q28   1   0.4859  0.1627  1.1844  11.00000  0.05    0.22
Q29   1   0.4902  0.1938  0.7824  11.00000  0.05    0.22
Q30   1   0.3978  0.2460  0.9337  11.00000  0.05    0.22
;
