# Supplementary material for: [3-Meth­oxy-1-(phenyl­sulfan­yl)prop­yl]triphenyl­tin(IV) benzene 0.17-solvate
Source: Acta Crystallogr Sect E Struct Rep Online. 2012 Jan 14;68(Pt 2):m149. doi: 10.1107/S1600536811055474 (PMC3274883; doi:10.1107/S1600536811055474)
Supplement: Supplementary file 2 [file e-68-0m149-Isup2.hkl]

# 
# h,k,l, Fc-squared, Fo-squared, sigma(Fo-squared) and status flag 
# 
data_I
_shelx_title '                              TEST STRUCTURE Z:\IPDS3208' 
_shelx_refln_list_code          4 
_shelx_F_calc_maximum      841.66 
_exptl_crystal_F_000      4986.00 
_reflns_d_resolution_high  0.8127 
 
loop_ 
 _symmetry_equiv_pos_as_xyz 
 'x, y, z' 
 '-y, x-y, z' 
 '-x+y, -x, z' 
 'x+2/3, y+1/3, z+1/3' 
 '-y+2/3, x-y+1/3, z+1/3' 
 '-x+y+2/3, -x+1/3, z+1/3' 
 'x+1/3, y+2/3, z+2/3' 
 '-y+1/3, x-y+2/3, z+2/3' 
 '-x+y+1/3, -x+2/3, z+2/3' 
 '-x, -y, -z' 
 'y, -x+y, -z' 
 'x-y, x, -z' 
 '-x+2/3, -y+1/3, -z+1/3' 
 'y+2/3, -x+y+1/3, -z+1/3' 
 'x-y+2/3, x+1/3, -z+1/3' 
 '-x+1/3, -y+2/3, -z+2/3' 
 'y+1/3, -x+y+2/3, -z+2/3' 
 'x-y+1/3, x+2/3, -z+2/3' 
 
_cell_length_a    35.3384 
_cell_length_b    35.3384 
_cell_length_c    10.5660 
_cell_angle_alpha  90.000 
_cell_angle_beta   90.000 
_cell_angle_gamma 120.000 
 
_shelx_F_squared_multiplier     1.000 
 
loop_ 
 _refln_index_h 
 _refln_index_k 
 _refln_index_l 
 _refln_F_squared_calc 
 _refln_F_squared_meas 
 _refln_F_squared_sigma 
 _refln_observed_status 
   0   3   0   111410.55    95743.62   1632.03 o 
  -2   4   0   225080.56   205334.95   2255.89 o 
  -1   5   0     3151.41     2498.69    341.10 o 
  -3   6   0     8065.31     8065.24    503.24 o 
   0   6   0    30383.46    35104.94    961.07 o 
  -5   7   0     2202.36     2076.25    384.69 o 
  -2   7   0    32971.25    29867.30    885.28 o 
  -7   8   0    89962.35    99682.91   1895.10 o 
  -4   8   0    46189.60    45580.20    671.86 o 
  -1   8   0   202709.84   209848.53   5977.22 o 
  -6   9   0   708387.00   808505.31  26896.76 o 
  -3   9   0   231661.97   257031.34   7131.75 o 
   0   9   0     1368.97     2132.79    434.77 o 
  -8  10   0    17964.99    18905.00    501.48 o 
  -5  10   0    30813.64    35666.77    561.46 o 
  -2  10   0    11920.95    12467.33    522.83 o 
 -10  11   0   196556.45   214133.53   3330.37 o 
  -7  11   0     3030.02     3545.64    334.81 o 
  -4  11   0   212512.72   223201.23   8052.18 o 
  -1  11   0   328080.19   347409.78   7959.92 o 
  -9  12   0    49734.73    51805.31    998.74 o 
  -6  12   0     5979.12     6091.13    368.26 o 
  -3  12   0    40417.50    38355.66   1235.03 o 
   0  12   0    48117.73    50708.76   1042.32 o 
 -11  13   0     6729.66     6477.02    329.28 o 
  -8  13   0    64343.65    64608.11   1208.78 o 
  -5  13   0    53797.51    52808.76   1102.54 o 
  -2  13   0    82350.55    89386.96    902.06 o 
 -13  14   0    15178.62    13742.16    334.31 o 
 -10  14   0    99154.02    98495.91   2386.98 o 
  -7  14   0    62063.98    62777.77   1242.58 o 
  -4  14   0      218.88      673.74    301.13 o 
  -1  14   0    79605.25    80097.35   1156.44 o 
 -12  15   0    25428.03    25822.63    442.39 o 
  -9  15   0    44619.54    47263.85    934.82 o 
  -6  15   0    12107.24    11384.31    341.35 o 
  -3  15   0   301162.28   285544.38   7548.09 o 
   0  15   0   201644.59   212727.80   2208.13 o 
 -14  16   0    57071.88    54696.01    794.74 o 
 -11  16   0    32179.36    32992.06    963.34 o 
  -8  16   0   175475.53   174052.22   3448.93 o 
  -5  16   0    33919.84    30802.30    756.14 o 
  -2  16   0     3714.63     3309.87    321.56 o 
 -16  17   0     3522.71     4101.99    352.30 o 
 -13  17   0   176835.48   180963.83   3326.94 o 
 -10  17   0     7939.51     8053.94    307.92 o 
  -7  17   0    72109.55    77630.02    825.75 o 
  -4  17   0    16735.29    15177.01    370.31 o 
  -1  17   0      796.28      972.04    306.60 o 
 -15  18   0     3488.62     3161.81    343.21 o 
 -12  18   0    34305.23    36612.49    575.00 o 
  -9  18   0    26242.06    26002.85    548.03 o 
  -6  18   0     3637.69     3270.71    339.07 o 
  -3  18   0    17644.42    16947.85    570.89 o 
   0  18   0    60450.18    60353.80   1978.64 o 
 -17  19   0     6361.66     5271.10    319.78 o 
 -14  19   0    34536.61    32704.82   1168.42 o 
 -11  19   0      752.15      705.19    280.21 o 
  -8  19   0    58770.47    65349.81    916.05 o 
  -5  19   0     1415.61     1215.84    382.64 o 
  -2  19   0   147630.22   148056.48   4288.60 o 
 -19  20   0    29424.35    30581.33    685.43 o 
 -16  20   0     3673.56     4229.37    364.78 o 
 -13  20   0    22006.08    21941.15    521.29 o 
 -10  20   0    38473.38    39122.23   1012.07 o 
  -7  20   0   134148.94   128314.78   3790.84 o 
  -4  20   0    43071.07    41075.06    575.31 o 
  -1  20   0     3244.52     3190.84    353.70 o 
 -18  21   0    24400.11    24361.53    669.40 o 
 -15  21   0    51146.30    48142.50   1569.96 o 
 -12  21   0   176882.08   191457.94   3839.81 o 
  -9  21   0    35840.64    38576.36    455.41 o 
  -6  21   0     1322.40     1754.83    345.02 o 
  -3  21   0       89.08      308.97    331.69 o 
   0  21   0    22070.68    20626.00    991.80 o 
 -20  22   0     7091.71     7042.47    392.75 o 
 -17  22   0    84015.23    83920.77   2217.75 o 
 -14  22   0       68.88      -19.54    346.17 o 
 -11  22   0     3985.83     3924.03    341.46 o 
  -8  22   0     6082.05     5877.43    289.10 o 
  -5  22   0    13274.09    13757.95    401.46 o 
  -2  22   0    65352.09    61719.65   2700.36 o 
 -22  23   0     8718.08     8494.95    372.04 o 
 -19  23   0    27762.64    27661.95    533.96 o 
 -16  23   0     1403.52     1131.02    314.67 o 
 -13  23   0    33117.97    35932.96    593.93 o 
 -10  23   0     2745.38     2779.37    311.02 o 
  -7  23   0    40994.81    41793.28    698.30 o 
  -4  23   0     8706.06     9230.21    475.00 o 
  -1  23   0    26612.44    27421.00   1392.02 o 
 -21  24   0    22964.24    23058.81   1046.18 o 
 -18  24   0     5234.01     4850.60    352.32 o 
 -15  24   0    12237.44    12202.84    381.08 o 
 -12  24   0     4436.20     4635.56    345.25 o 
  -9  24   0      251.86      155.78    309.96 o 
  -6  24   0   225783.36   225337.48   4640.77 o 
  -3  24   0    23290.32    23577.69    841.04 o 
   0  24   0    46345.64    47341.43   1134.09 o 
 -23  25   0      887.97      846.73    366.52 o 
 -20  25   0    15442.06    14493.80    432.58 o 
 -17  25   0    30838.48    30906.95    876.21 o 
 -14  25   0    59046.98    59772.41    561.12 o 
 -11  25   0   245870.64   239011.52   6592.56 o 
  -8  25   0    15271.07    16282.60    447.09 o 
  -5  25   0    31748.24    32456.73   1592.68 o 
  -2  25   0      414.34      230.02    413.69 o 
 -25  26   0    34932.17    35392.61    540.83 o 
 -22  26   0      246.47      575.78    388.28 o 
 -19  26   0    61969.16    62209.98   1642.26 o 
 -16  26   0   142121.73   145564.67   2179.58 o 
 -13  26   0      208.29      211.73    271.02 o 
 -10  26   0      183.94       83.27    359.89 o 
  -7  26   0     3303.75     3803.58    398.06 o 
  -4  26   0    39247.83    37923.72   1388.17 o 
  -1  26   0    30429.29    30211.47    894.49 o 
 -24  27   0    10905.21    10856.06    448.79 o 
 -21  27   0     8790.23     8905.07    395.40 o 
 -18  27   0    39326.05    40201.88    916.21 o 
 -15  27   0    20149.01    20437.68    436.69 o 
 -12  27   0      243.06      310.25    363.65 o 
  -9  27   0    29305.31    30442.42   1185.10 o 
  -6  27   0    52487.59    52514.64   2066.39 o 
  -3  27   0     1678.45     1710.91    368.41 o 
   0  27   0     9562.49     9968.42    446.42 o 
 -26  28   0     6233.26     5733.73    395.93 o 
 -23  28   0    48118.91    47835.78   1114.28 o 
 -20  28   0    30635.14    29928.88    580.58 o 
 -17  28   0     3613.76     3628.76    389.79 o 
 -14  28   0    17191.58    17857.11    439.20 o 
 -11  28   0    34481.24    36586.91    895.83 o 
  -8  28   0    12034.32    12954.14    510.29 o 
  -5  28   0   113757.50   115660.30   1467.15 o 
  -2  28   0    19778.95    19502.46    457.51 o 
 -28  29   0   121245.34   121037.80   5032.58 o 
 -25  29   0    18555.01    18899.15    517.55 o 
 -22  29   0     1983.95     1954.55    402.22 o 
 -19  29   0    31346.80    32370.77    748.77 o 
 -16  29   0     1291.61      884.13    350.06 o 
 -13  29   0    12187.44    12395.28    371.73 o 
 -10  29   0   175841.84   169370.97   4805.63 o 
  -7  29   0    30605.50    30702.85   1194.99 o 
  -4  29   0    88709.59    90615.67    701.58 o 
  -1  29   0     2305.40     2193.40    456.16 o 
 -27  30   0       72.70     -193.37    432.51 o 
 -24  30   0     8087.38     7693.52    432.57 o 
 -21  30   0      298.75      134.00    367.35 o 
 -18  30   0     7399.64     7458.64    392.00 o 
 -15  30   0    75028.76    71395.48    956.12 o 
 -12  30   0     5609.06     4707.94    388.82 o 
  -9  30   0     6711.54     6808.26    443.98 o 
  -6  30   0    14535.69    14969.99    463.08 o 
  -3  30   0    43831.68    42839.95   1960.94 o 
   0  30   0     1554.90     1546.15    433.21 o 
 -29  31   0      563.87      563.61    392.57 o 
 -26  31   0      168.22      633.38    461.15 o 
 -23  31   0    16643.24    17633.02    545.60 o 
 -20  31   0    34394.25    34821.41    601.99 o 
 -17  31   0    15287.70    15107.79    435.29 o 
 -14  31   0    28313.66    29128.99    474.63 o 
 -11  31   0    49656.18    49344.44   1005.57 o 
  -8  31   0    67326.48    66577.20   1932.62 o 
  -5  31   0     2863.68     2268.25    501.40 o 
  -2  31   0     8565.82     7837.09    652.15 o 
 -31  32   0      975.58      523.32    544.86 o 
 -28  32   0     1406.87     1658.76    464.09 o 
 -25  32   0     2247.80     2495.03    511.20 o 
 -22  32   0     9070.22     9033.71    464.70 o 
 -19  32   0     4192.68     4380.73    433.37 o 
 -16  32   0    22915.44    23341.49    590.83 o 
 -13  32   0    38715.59    42965.04    675.68 o 
 -10  32   0    15774.46    16388.48    542.31 o 
  -7  32   0     5043.23     4549.83    500.56 o 
  -4  32   0     1246.93     1332.83    468.87 o 
  -1  32   0     7452.44     8552.65    567.59 o 
 -30  33   0     1754.00     1628.87    614.34 o 
 -27  33   0    50759.21    53242.15    695.82 o 
 -24  33   0    13830.10    13376.93    663.29 o 
 -21  33   0     1936.89     2111.96    438.32 o 
 -18  33   0    20182.90    21409.55    561.94 o 
 -15  33   0     3628.93     4686.85    517.91 o 
 -12  33   0    21667.85    23458.65    829.38 o 
  -9  33   0    29416.55    29289.51    585.44 o 
  -6  33   0    16493.99    16550.10    529.23 o 
  -3  33   0    62306.98    62393.73   2583.85 o 
   0  33   0      334.88      655.85    607.90 o 
 -32  34   0    47534.31    48982.08   1260.63 o 
 -29  34   0     9085.68     9171.29    537.33 o 
 -26  34   0     1225.52     1228.48    466.70 o 
 -23  34   0      554.86      327.45    426.48 o 
 -20  34   0     4876.02     5050.95    409.23 o 
 -17  34   0    11498.65    12996.15    563.09 o 
 -14  34   0    28710.23    29117.75    575.48 o 
 -11  34   0      347.34      294.86    574.00 o 
  -8  34   0    11554.37    10918.82    449.82 o 
  -5  34   0    13335.05    12863.39    486.14 o 
  -2  34   0     5183.24     4940.67    513.23 o 
 -34  35   0      305.81      170.76    665.65 o 
 -31  35   0     5282.55     6562.41    837.84 o 
 -28  35   0     1699.64     1557.40    468.77 o 
 -25  35   0     4211.10     3919.96    668.94 o 
 -22  35   0     6722.67     6296.19    457.10 o 
 -19  35   0     3664.39     3483.09    448.31 o 
 -16  35   0    13560.07    12820.96    634.89 o 
 -13  35   0      377.78      479.18    422.01 o 
 -10  35   0    43013.49    45731.78   1061.92 o 
  -7  35   0    22454.91    21368.34    626.31 o 
  -4  35   0     2071.28     2195.62    588.93 o 
  -1  35   0     7561.00     7457.37    720.35 o 
 -33  36   0      856.90      825.51    846.41 o 
 -30  36   0     7435.79     6489.25    531.42 o 
 -27  36   0     7794.52     8305.38    577.14 o 
 -24  36   0     2115.04     1468.09    520.72 o 
 -21  36   0    37096.25    34852.59   2597.02 o 
 -18  36   0     6754.59     6721.56    556.88 o 
 -15  36   0    39663.88    39549.60   1148.34 o 
 -12  36   0     1831.43     1559.97    508.90 o 
  -9  36   0     1386.61     1024.74    547.64 o 
  -6  36   0    12111.81    11988.70    671.29 o 
  -3  36   0      803.61     1084.27    626.18 o 
   0  36   0     3322.15     3989.00    762.70 o 
 -35  37   0      704.94     -176.40    554.43 o 
 -32  37   0     1457.47     1374.54    602.97 o 
 -29  37   0      995.51      840.89    774.39 o 
 -26  37   0    21054.61    20720.33   3221.06 o 
 -23  37   0     2910.66     2819.25    522.51 o 
 -20  37   0    21385.92    19070.95   2706.91 o 
 -17  37   0     3625.48     3945.48    626.77 o 
 -14  37   0    10284.73    10448.94    651.39 o 
 -11  37   0     4152.07     4585.91    560.73 o 
  -8  37   0      676.79      980.01    539.15 o 
  -5  37   0     6404.48     7210.51    585.18 o 
  -2  37   0    12653.90    12089.82    560.38 o 
 -34  38   0     1530.37     2022.85    590.86 o 
 -31  38   0    38379.66    40321.15   1021.83 o 
 -28  38   0     5670.88     5815.53    650.71 o 
 -25  38   0     9512.85     7784.43   1338.79 o 
 -22  38   0     1200.72      801.90    551.93 o 
 -19  38   0     7707.33     7640.38    582.92 o 
 -16  38   0    28153.70    27884.95    990.45 o 
 -13  38   0     1064.99     1680.97    460.45 o 
 -10  38   0    11136.38    11428.32    774.39 o 
  -7  38   0     5010.79     5359.48    583.95 o 
  -4  38   0     2794.78     3018.79    568.16 o 
 -33  39   0      226.43     -261.17    607.92 o 
 -30  39   0     1369.54     1734.61    531.34 o 
 -27  39   0     1525.98     1266.40    568.69 o 
 -24  39   0    20132.39    17310.95   3431.21 o 
 -21  39   0    23099.86    18673.90   2893.33 o 
 -18  39   0      171.66     -162.01    521.43 o 
 -15  39   0     1517.53     1919.38    617.53 o 
 -12  39   0       44.42     -434.62    573.79 o 
  -9  39   0    27467.41    26544.21    840.71 o 
  -6  39   0     8556.49    10087.99   1019.82 o 
 -32  40   0     1243.05     2007.19    588.25 o 
 -29  40   0    12905.33    12962.28    716.27 o 
 -26  40   0     4115.37     3704.11   1069.54 o 
 -23  40   0      174.42      280.61    736.15 o 
 -20  40   0     2859.68     2485.59    596.97 o 
 -17  40   0     4631.17     3779.95    993.32 o 
 -14  40   0    48990.47    48754.23   1741.88 o 
 -11  40   0     4588.02     4702.74    630.89 o 
  -8  40   0     1172.56     2299.96    591.53 o 
 -31  41   0     4574.48     6105.25    687.56 o 
 -28  41   0       84.86      366.41    543.30 o 
 -25  41   0     6880.68     5666.14   1195.40 o 
 -22  41   0      157.77       -0.03    645.74 o 
 -19  41   0    46834.60    40139.02   9729.52 o 
 -16  41   0      122.81      228.17   1037.95 o 
 -13  41   0      284.65     -414.79    675.22 o 
 -10  41   0       55.78     -569.91    569.91 o 
 -30  42   0    18813.47    20966.01   4349.62 o 
 -27  42   0     1699.18     1187.75    546.05 o 
 -24  42   0    23306.57    19397.29   3414.95 o 
 -21  42   0      816.07      844.13    699.27 o 
 -18  42   0     4605.40     3833.74   1543.22 o 
 -15  42   0      297.49     1377.10    725.55 o 
 -12  42   0     2047.35     1990.00   1061.00 o 
 -26  43   0      238.14      913.59    884.01 o 
 -23  43   0     1908.54     1647.76    748.95 o 
 -20  43   0     3902.88     3780.87   1379.05 o 
 -17  43   0        7.65      763.59   1043.45 o 
  -1   1   1   316182.13   271663.97   3601.95 o 
  -3   2   1   163007.83   139165.83   2362.62 o 
   0   2   1   104929.23    86220.43   3345.25 o 
  -5   3   1    68305.63    70757.19   1374.59 o 
  -2   3   1    63669.00    55829.20   1062.76 o 
   1   3   1    13409.04    12215.66    588.29 o 
  -7   4   1   246480.33   279535.56   1878.34 o 
  -4   4   1    80851.11    70690.36   1493.73 o 
  -1   4   1   115415.36   103281.40   1446.69 o 
   2   4   1   260718.19   280682.16  10527.89 o 
  -9   5   1   344806.06   364275.03  11571.38 o 
  -6   5   1    51941.88    55938.88   1239.53 o 
  -3   5   1   202874.27   214976.36   2878.47 o 
   0   5   1    43801.79    43424.93    914.11 o 
   3   5   1     8299.26     8086.87    568.41 o 
 -11   6   1    60919.69    64198.61    927.35 o 
  -8   6   1    58102.90    67688.53    791.45 o 
  -5   6   1   197286.45   203003.16   2550.68 o 
  -2   6   1   514934.31   575519.19   7479.12 o 
   1   6   1    76024.49    82621.82   1135.43 o 
   4   6   1   145347.17   165518.67   1069.53 o 
 -13   7   1    32095.27    33272.65    650.91 o 
 -10   7   1   174969.11   169853.41   3926.65 o 
  -7   7   1    11970.68    12568.76    473.55 o 
  -4   7   1   474874.13   559054.56   3677.90 o 
  -1   7   1   228345.33   255343.05   3501.06 o 
   2   7   1      534.15      682.67    416.63 o 
   5   7   1    90902.33    90286.68   2610.07 o 
 -15   8   1   101814.09   100831.82   1100.92 o 
 -12   8   1    32379.30    33816.89    643.26 o 
  -9   8   1     2670.44     2849.84    352.09 o 
  -6   8   1     5175.04     6492.30    458.02 o 
  -3   8   1   152800.13   171066.55   3539.81 o 
   0   8   1   408664.06   447527.41   8939.70 o 
   3   8   1    53577.41    53125.86   1091.92 o 
   6   8   1    40983.89    42597.88    537.30 o 
 -17   9   1     2227.93     2192.97    302.85 o 
 -14   9   1       90.16      121.05    272.32 o 
 -11   9   1   197269.34   213628.63   6247.52 o 
  -8   9   1     6044.44     7041.96    403.96 o 
  -5   9   1   229315.47   254022.44   2987.98 o 
  -2   9   1   235203.97   248440.50   2709.97 o 
   1   9   1    29806.74    28315.55    756.79 o 
   4   9   1    10024.46    10006.18    392.46 o 
   7   9   1   211394.27   223010.41   4798.12 o 
 -19  10   1    40252.02    45089.39   1308.95 o 
 -16  10   1   162212.14   162096.61   2359.78 o 
 -13  10   1    16135.04    15531.55    429.53 o 
 -10  10   1     7506.96     7207.18    414.07 o 
  -7  10   1     2337.77     2091.58    340.00 o 
  -4  10   1   535953.69   595695.88  11092.02 o 
  -1  10   1    26478.13    26985.32    584.33 o 
   2  10   1   115475.75   119737.74   1526.10 o 
   5  10   1    23062.83    24314.88    749.75 o 
   8  10   1    64864.13    72800.63    917.75 o 
 -21  11   1    52219.80    54563.14    775.30 o 
 -18  11   1    19935.82    22802.09    456.96 o 
 -15  11   1    52948.50    53532.47   1243.83 o 
 -12  11   1    45929.26    50379.27   1505.32 o 
  -9  11   1   468998.56   486087.09  12134.73 o 
  -6  11   1     1985.59     2085.41    311.25 o 
  -3  11   1    53829.29    52998.62   1545.27 o 
   0  11   1    75395.06    79182.20   1581.66 o 
   3  11   1    60059.25    59046.08   1670.89 o 
   6  11   1   136140.59   136263.31   4002.38 o 
   9  11   1    95482.66    99822.84   1486.27 o 
 -23  12   1    27336.67    29398.97   1119.02 o 
 -20  12   1    98743.42    97426.15   2946.93 o 
 -17  12   1    76027.32    80404.87   1258.40 o 
 -14  12   1   288599.53   271177.97   6068.28 o 
 -11  12   1      259.37      119.99    259.12 o 
  -8  12   1     1113.63     2148.55    281.70 o 
  -5  12   1    93160.25    97885.65   2000.41 o 
  -2  12   1     5065.02     5640.95    321.56 o 
   1  12   1   116949.84   118281.02    826.21 o 
   4  12   1    28861.60    29582.84    461.87 o 
   7  12   1     6632.63     7061.74    527.02 o 
  10  12   1     4498.70     4575.48    343.78 o 
 -25  13   1    78697.20    74365.55   2470.30 o 
 -22  13   1    47920.84    49621.65    943.25 o 
 -19  13   1   113675.03   110630.60   3111.75 o 
 -16  13   1     1914.88     1435.55    302.13 o 
 -13  13   1    22871.49    25568.23    466.73 o 
 -10  13   1    44556.97    48352.00    565.17 o 
  -7  13   1   221552.47   241961.11   2553.12 o 
  -4  13   1   223628.55   221632.94   6000.24 o 
  -1  13   1    11808.51    12520.33    391.82 o 
   2  13   1    14538.78    15429.02    342.55 o 
   5  13   1    14419.00    14494.39    369.15 o 
   8  13   1    98951.60   101239.06   2479.76 o 
  11  13   1     7999.18     7002.00    366.37 o 
 -27  14   1    15550.86    15214.07    494.63 o 
 -24  14   1    23499.95    22334.63    466.21 o 
 -21  14   1    61147.25    64751.76    977.58 o 
 -18  14   1    24011.30    24488.45    615.82 o 
 -15  14   1    58151.89    58401.17   1914.56 o 
 -12  14   1     6276.08     5269.47    315.10 o 
  -9  14   1   247315.63   259152.92   3891.94 o 
  -6  14   1    26775.69    30140.35    718.59 o 
  -3  14   1    26039.73    25576.54    634.34 o 
   0  14   1     1982.09     1936.26    331.35 o 
   3  14   1   243758.30   267627.66   2647.66 o 
   6  14   1     1372.67     1433.97    312.65 o 
   9  14   1    20619.00    21152.73   1222.03 o 
  12  14   1     5305.03     5725.98    392.24 o 
 -29  15   1      824.88      219.59    384.74 o 
 -26  15   1    35035.22    34015.40    547.14 o 
 -23  15   1    59498.60    58036.04   1370.20 o 
 -20  15   1     5981.26     5490.01    354.51 o 
 -17  15   1    66274.30    67503.66   1566.54 o 
 -14  15   1     7284.60     6783.57    359.89 o 
 -11  15   1     1078.06      667.89    294.77 o 
  -8  15   1   529948.88   576499.31   5169.31 o 
  -5  15   1      407.33      443.89    235.58 o 
  -2  15   1   397724.31   418187.00   3127.33 o 
   1  15   1    34076.92    35388.78    613.50 o 
   4  15   1    32367.60    35957.12    452.78 o 
   7  15   1    26910.87    27145.91    487.50 o 
  10  15   1     4450.08     4794.15    360.47 o 
  13  15   1    51059.64    50761.65   1507.06 o 
 -31  16   1    54270.25    54942.93    644.99 o 
 -28  16   1    49359.19    49120.93   1574.23 o 
 -25  16   1     3939.30     4217.34    319.93 o 
 -22  16   1    73737.50    72641.94   1540.75 o 
 -19  16   1    97055.82   100793.45   2434.53 o 
 -16  16   1     7094.20     5686.34    395.36 o 
 -13  16   1   415340.75   422930.75   5909.22 o 
 -10  16   1     1205.24     2335.97    244.31 o 
  -7  16   1    33165.05    29802.98    554.85 o 
  -4  16   1     9845.96     9385.58    329.21 o 
  -1  16   1     4170.81     4649.45    325.27 o 
   2  16   1    79129.74    82112.55   1629.09 o 
   5  16   1     6290.99     6167.14    327.58 o 
   8  16   1    46899.78    47955.18    707.50 o 
  11  16   1    21475.83    22168.16    503.53 o 
  14  16   1    36526.34    36393.11    529.54 o 
 -33  17   1      123.06     -183.47    443.19 o 
 -30  17   1      487.32      360.27    487.63 o 
 -27  17   1    24631.48    24775.81    846.26 o 
 -24  17   1    18224.29    17918.54    431.45 o 
 -21  17   1    23091.13    22061.85    465.58 o 
 -18  17   1    98976.87    92761.52   2481.95 o 
 -15  17   1      197.43      660.55    343.64 o 
 -12  17   1     1515.15     1886.34    285.36 o 
  -9  17   1    14166.75    13327.22    335.65 o 
  -6  17   1    11512.54    12033.68    335.66 o 
  -3  17   1    77599.33    79445.55    773.96 o 
   0  17   1      587.73      337.27    307.75 o 
   3  17   1     2936.92     2760.91    315.47 o 
   6  17   1      907.39      844.96    286.12 o 
   9  17   1   108604.45   108511.48   4296.83 o 
  12  17   1    11630.35    10722.02    397.31 o 
  15  17   1     3898.30     4945.49    490.74 o 
 -35  18   1    11287.77    11202.00    613.21 o 
 -32  18   1    19732.54    19217.61    801.08 o 
 -29  18   1     9143.08     9454.64    733.12 o 
 -26  18   1     2396.01     2391.70    336.77 o 
 -23  18   1    44712.78    43906.40   1262.52 o 
 -20  18   1    48165.08    49366.71    590.93 o 
 -17  18   1    14229.92    14530.07    442.24 o 
 -14  18   1    15662.71    15368.57    368.72 o 
 -11  18   1    10357.51    10682.38    356.60 o 
  -8  18   1   171437.16   184956.58   4105.80 o 
  -5  18   1    14357.50    16078.23    382.43 o 
  -2  18   1    35208.18    38347.63    498.50 o 
   1  18   1    84431.59    90677.72   1117.86 o 
   4  18   1   138661.05   133240.41   3075.33 o 
   7  18   1     1180.67     1053.71    309.26 o 
  10  18   1     3313.09     3156.63    430.71 o 
  13  18   1       16.52       79.39    350.33 o 
  16  18   1    21386.16    20231.42    578.68 o 
 -37  19   1    20642.18    18801.06    997.69 o 
 -34  19   1     7412.25     7473.36    564.71 o 
 -31  19   1     1855.91     1832.06    454.30 o 
 -28  19   1       14.57      -87.85    366.84 o 
 -25  19   1   126707.70   124660.11   3217.43 o 
 -22  19   1     6815.47     5948.13    332.42 o 
 -19  19   1      194.61      607.21    303.02 o 
 -16  19   1    15919.21    15613.20    378.18 o 
 -13  19   1     4942.30     4223.75    304.03 o 
 -10  19   1    57692.88    57370.68    548.54 o 
  -7  19   1    39061.18    38310.97    890.70 o 
  -4  19   1    64067.94    63396.66   1573.97 o 
  -1  19   1   238070.45   251916.94   3599.03 o 
   2  19   1     1195.71     1172.01    303.93 o 
   5  19   1     7068.25     6520.49    318.47 o 
   8  19   1    18263.95    19080.41    453.51 o 
  11  19   1       27.76      241.43    372.10 o 
  14  19   1    27602.16    27516.72    579.04 o 
  17  19   1    22691.84    21707.99    621.81 o 
 -39  20   1      556.33      951.10    611.92 o 
 -36  20   1    10024.04    10804.18    716.17 o 
 -33  20   1     8691.37     8426.70    460.22 o 
 -30  20   1    80082.34    76872.90   2926.70 o 
 -27  20   1    20881.79    20966.25    511.28 o 
 -24  20   1      679.34      706.09    301.40 o 
 -21  20   1    37452.27    38030.10   1450.39 o 
 -18  20   1     5416.78     6133.09    394.67 o 
 -15  20   1   128057.20   127059.95   2458.90 o 
 -12  20   1   135133.63   136111.05   1381.97 o 
  -9  20   1    97925.97   101113.96   1539.86 o 
  -6  20   1   148781.53   147116.52   2598.28 o 
  -3  20   1    13262.39    14214.16    478.08 o 
   0  20   1     1439.88     1088.33    257.84 o 
   3  20   1    30299.31    32670.04    460.78 o 
   6  20   1     4228.25     4148.54    345.36 o 
   9  20   1    36833.31    36690.13    482.46 o 
  12  20   1    35487.76    38268.34    576.16 o 
  15  20   1     5687.28     5896.28    451.57 o 
  18  20   1      880.75     1758.24    703.15 o 
 -41  21   1    18899.01    17632.20   4362.72 o 
 -38  21   1    19697.46    20841.44   1359.47 o 
 -35  21   1    52507.30    51942.09    741.24 o 
 -32  21   1     8388.10     8019.01    638.64 o 
 -29  21   1     2462.71     2250.24    456.35 o 
 -26  21   1    29922.54    31625.89    491.28 o 
 -23  21   1     3029.50     2679.52    287.30 o 
 -20  21   1    66720.83    68684.77   1591.95 o 
 -17  21   1   107765.12   106869.91   3012.04 o 
 -14  21   1    26034.77    28923.35    452.31 o 
 -11  21   1    24034.56    25234.41    417.88 o 
  -8  21   1    37871.94    36832.87    593.99 o 
  -5  21   1    25520.34    28389.31    426.56 o 
  -2  21   1    22284.41    21794.62    527.42 o 
   1  21   1     1442.43     1378.88    264.89 o 
   4  21   1     1949.78     2218.46    371.15 o 
   7  21   1       15.55       73.59    357.71 o 
  10  21   1    70976.09    74491.05   1542.25 o 
  13  21   1     4809.22     5059.52    530.00 o 
  16  21   1    27361.43    26249.56   3057.82 o 
  19  21   1     1498.22     1315.50    575.53 o 
 -43  22   1      917.64      214.63    644.90 o 
 -40  22   1     7841.95     7953.01   1402.49 o 
 -37  22   1      435.07      929.59    545.68 o 
 -34  22   1    16400.08    16178.64    577.81 o 
 -31  22   1     8133.51     7370.36    434.37 o 
 -28  22   1     1261.63     1211.96    406.31 o 
 -25  22   1    23480.20    24569.37    474.05 o 
 -22  22   1     4852.01     4519.79    322.45 o 
 -19  22   1    60532.25    60730.81   2346.57 o 
 -16  22   1     3516.57     3801.71    291.75 o 
 -13  22   1   109388.35   111484.82   1680.59 o 
 -10  22   1    57262.43    60186.23    567.89 o 
  -7  22   1     4994.41     4862.00    288.63 o 
  -4  22   1     7401.58     6951.50    356.31 o 
  -1  22   1     1632.44     1489.48    286.70 o 
   2  22   1    35932.44    37216.35    777.67 o 
   5  22   1   116761.43   118771.92   1745.57 o 
   8  22   1    20318.08    19297.05    428.01 o 
  11  22   1     7971.87     8251.67    430.24 o 
  14  22   1        6.99      502.76    533.01 o 
  17  22   1     3850.38     2630.82    903.90 o 
  20  22   1     8131.89     7864.44   2334.09 o 
 -42  23   1     3659.62     2676.87   1381.58 o 
 -39  23   1     2915.98     3552.04    503.07 o 
 -36  23   1    12369.14    12355.26    751.94 o 
 -33  23   1      706.91      385.31    633.71 o 
 -30  23   1     7570.04     7028.34    598.30 o 
 -27  23   1     7521.01     7832.94    374.39 o 
 -24  23   1   127219.80   128744.47   2053.62 o 
 -21  23   1    22827.25    23758.97    464.73 o 
 -18  23   1   171321.73   172826.47   5312.62 o 
 -15  23   1      820.97      515.39    325.68 o 
 -12  23   1     2021.33     1780.64    293.14 o 
  -9  23   1    21591.96    19656.76    851.68 o 
  -6  23   1    18228.03    18154.92    441.51 o 
  -3  23   1    83326.63    84743.54   1675.45 o 
   0  23   1   143852.30   153953.91   3257.63 o 
   3  23   1     1402.01     1677.71    346.43 o 
   6  23   1     3368.65     3400.08    347.35 o 
   9  23   1    12060.51    12271.92    508.53 o 
  12  23   1     7443.91     7501.82    604.20 o 
  15  23   1    25608.24    25579.38   3776.22 o 
  18  23   1     7366.85     6124.44   1421.36 o 
 -41  24   1     8076.12     7122.93   1464.84 o 
 -38  24   1       30.51      -56.11    537.49 o 
 -35  24   1       20.10     -185.00    460.86 o 
 -32  24   1      100.26     -394.30    394.30 o 
 -29  24   1   102314.32   105069.27    718.54 o 
 -26  24   1      228.66      118.57    370.05 o 
 -23  24   1    32598.66    31939.89    979.87 o 
 -20  24   1     5717.10     6485.77    404.40 o 
 -17  24   1    31058.81    30737.45    819.45 o 
 -14  24   1    60170.63    62380.48    861.69 o 
 -11  24   1    50123.78    54563.46    647.40 o 
  -8  24   1    76922.66    74524.13   2021.23 o 
  -5  24   1   166893.42   168899.55   4694.19 o 
  -2  24   1     1590.62     1787.63    419.81 o 
   1  24   1     9565.85     8889.38    403.53 o 
   4  24   1        2.75     -191.65    370.15 o 
   7  24   1    12855.10    12822.39    456.89 o 
  10  24   1    39681.25    37984.66   2567.93 o 
  13  24   1     3926.06     3181.63    823.18 o 
  16  24   1     1683.56      984.84    612.84 o 
  19  24   1     1767.65     3547.25   1483.73 o 
 -43  25   1     2723.24     2684.24   1061.00 o 
 -40  25   1     6402.38     6334.15    815.86 o 
 -37  25   1    12934.45    12691.45    659.42 o 
 -34  25   1    73163.52    72158.03   2121.78 o 
 -31  25   1     6429.78     6678.77    496.65 o 
 -28  25   1     7747.98     6900.66    442.07 o 
 -25  25   1     5990.69     5713.74    435.18 o 
 -22  25   1    38722.98    40535.01   1228.08 o 
 -19  25   1   109744.03   111637.78   2752.31 o 
 -16  25   1    16184.24    15388.76    455.42 o 
 -13  25   1    30645.71    30280.77    525.60 o 
 -10  25   1    75700.57    77432.28   1532.29 o 
  -7  25   1    12177.47    11633.67    355.15 o 
  -4  25   1    21933.92    22467.60   1136.14 o 
  -1  25   1     3233.29     3265.12    392.12 o 
   2  25   1    24894.48    24860.17    949.18 o 
   5  25   1    15262.64    15058.75    486.64 o 
   8  25   1    10050.17     9446.15    519.78 o 
  11  25   1     9209.73     7874.49   1364.01 o 
  14  25   1     2565.83     2170.59    583.44 o 
  17  25   1    23546.05    21602.61   4981.85 o 
 -42  26   1     5718.33     4708.19   1451.38 o 
 -39  26   1    27741.46    28124.57    742.13 o 
 -36  26   1     1208.17     1113.34    608.49 o 
 -33  26   1    13947.43    14143.46    524.14 o 
 -30  26   1     1380.68     1138.44    446.44 o 
 -27  26   1    21421.97    22081.39    873.63 o 
 -24  26   1    49353.41    50249.30    706.50 o 
 -21  26   1    11307.45    11961.52    426.83 o 
 -18  26   1     2223.17     2463.58    446.61 o 
 -15  26   1     1106.04     1094.61    357.19 o 
 -12  26   1   108601.16   113481.86   2368.17 o 
  -9  26   1    20857.21    21309.87    426.47 o 
  -6  26   1        1.01      249.39    409.77 o 
  -3  26   1    51112.95    53997.88    888.91 o 
   0  26   1     1333.62     1259.89    377.88 o 
   3  26   1     4082.90     3556.10    494.81 o 
   6  26   1    60479.99    58007.10   4839.02 o 
   9  26   1    29067.52    30404.23   4225.24 o 
  12  26   1    53795.32    53727.37  10925.88 o 
  15  26   1     1490.35      582.93    611.42 o 
 -41  27   1     4100.61     4217.38    610.89 o 
 -38  27   1     5383.37     5059.19    523.08 o 
 -35  27   1      904.10     1024.19    547.30 o 
 -32  27   1    11224.49    10400.69    476.72 o 
 -29  27   1    32650.35    33906.33   1025.00 o 
 -26  27   1      811.31      679.29    369.94 o 
 -23  27   1    35956.40    35038.82   1391.80 o 
 -20  27   1    23637.00    24690.04    512.24 o 
 -17  27   1   140520.08   143467.08   2338.53 o 
 -14  27   1    16266.99    15706.02    414.10 o 
 -11  27   1      387.06      217.43    363.13 o 
  -8  27   1    14965.70    14093.03    563.90 o 
  -5  27   1      382.37     -143.84    408.52 o 
  -2  27   1    48188.41    50041.71   1202.47 o 
   1  27   1    57317.36    56915.13   1671.31 o 
   4  27   1       12.09     -535.31    535.31 o 
   7  27   1    20487.28    18773.46   2543.89 o 
  10  27   1     4575.67     3887.60    725.87 o 
  13  27   1     2216.27     1393.79    748.10 o 
 -40  28   1      193.26      464.66    610.03 o 
 -37  28   1     1897.47     1925.47    688.65 o 
 -34  28   1     7486.64     7659.32    535.95 o 
 -31  28   1      944.99      798.40    441.90 o 
 -28  28   1    51302.28    52410.25   1511.09 o 
 -25  28   1      525.80      320.98    393.21 o 
 -22  28   1    47384.21    46730.33   1004.41 o 
 -19  28   1      804.02      871.42    383.92 o 
 -16  28   1    13344.34    12961.78    364.26 o 
 -13  28   1     4602.18     4786.26    366.50 o 
 -10  28   1     1621.94     1136.99    338.26 o 
  -7  28   1    10865.30    10575.05    449.70 o 
  -4  28   1    63980.04    63388.90   2844.82 o 
  -1  28   1    11471.37    10678.37    476.88 o 
   2  28   1     7399.16     7226.15    564.94 o 
   5  28   1    11617.04    10625.20    589.05 o 
   8  28   1      817.38      545.36    514.80 o 
  11  28   1    14800.52    15020.83   2679.80 o 
  14  28   1        0.27      427.69    612.07 o 
 -42  29   1      654.51      931.27    832.97 o 
 -39  29   1      110.84      369.79    681.69 o 
 -36  29   1     7598.14     7981.36    517.18 o 
 -33  29   1    66683.63    67074.23   2727.50 o 
 -30  29   1     1219.30     1617.67    437.46 o 
 -27  29   1    31394.02    30983.14    977.34 o 
 -24  29   1      107.97     -440.95    440.95 o 
 -21  29   1    14661.31    15317.54    519.06 o 
 -18  29   1    17352.18    18263.44    486.42 o 
 -15  29   1     9391.54    10096.34    358.70 o 
 -12  29   1    28762.63    29449.09    539.36 o 
  -9  29   1    31993.57    32172.68    807.93 o 
  -6  29   1    23383.29    23269.49    620.10 o 
  -3  29   1     4209.02     4786.05    455.30 o 
   0  29   1    21589.79    21231.55    563.18 o 
   3  29   1     9777.37     9135.72    585.12 o 
   6  29   1    15807.18    15638.42    530.54 o 
   9  29   1     3380.31     2762.85    721.76 o 
  12  29   1        1.08     -356.71    728.76 o 
 -41  30   1     7094.30     5832.22    699.25 o 
 -38  30   1    31692.83    32506.44   1187.73 o 
 -35  30   1     1524.26     1008.77    503.39 o 
 -32  30   1      783.25      960.60    412.56 o 
 -29  30   1     2178.54     1953.39    440.64 o 
 -26  30   1      446.75      504.84    397.30 o 
 -23  30   1    33280.12    34128.50    827.56 o 
 -20  30   1     2562.40     2829.83    384.60 o 
 -17  30   1     5747.21     5347.89    364.67 o 
 -14  30   1     1897.40     2115.04    332.38 o 
 -11  30   1    55058.83    53715.53   1290.17 o 
  -8  30   1    35795.45    33546.27    996.27 o 
  -5  30   1    23630.95    22211.39    658.46 o 
  -2  30   1    11082.99    11178.21    508.38 o 
   1  30   1    17516.48    16306.96    447.02 o 
   4  30   1    16191.19    17687.86    569.49 o 
   7  30   1    13936.49    13289.17    703.19 o 
  10  30   1    13586.25    14066.31    743.02 o 
 -40  31   1     4015.70     5788.84   2114.09 o 
 -37  31   1     4023.92     4192.82    585.27 o 
 -34  31   1     7543.29     8145.29    537.38 o 
 -31  31   1    11214.41    11441.32    486.43 o 
 -28  31   1    21055.51    21585.52    793.08 o 
 -25  31   1      459.94      359.38    469.44 o 
 -22  31   1     5358.95     4887.75    442.82 o 
 -19  31   1     6904.72     6442.58    388.36 o 
 -16  31   1    68133.88    69613.03   1430.54 o 
 -13  31   1    20270.54    19743.75    432.90 o 
 -10  31   1     1810.61     2007.39    423.30 o 
  -7  31   1    21014.97    21251.08    718.20 o 
  -4  31   1     3242.76     3744.11    438.54 o 
  -1  31   1    23029.46    22887.52    684.07 o 
   2  31   1    12908.77    13153.82    526.98 o 
   5  31   1    11301.72    11602.32    801.76 o 
   8  31   1    15706.07    15572.00    723.99 o 
 -39  32   1      200.20      262.79    552.31 o 
 -36  32   1     7411.86     8337.68    692.15 o 
 -33  32   1    12117.47    13681.88    585.43 o 
 -30  32   1      577.00      791.13    478.48 o 
 -27  32   1    24949.49    23062.61    614.50 o 
 -24  32   1    14072.84    14125.76    717.88 o 
 -21  32   1    68314.34    69924.29   1317.70 o 
 -18  32   1        8.66        4.66    405.78 o 
 -15  32   1     8499.00     7543.00    452.99 o 
 -12  32   1      126.51       20.53    412.04 o 
  -9  32   1     2690.95     2257.96    436.00 o 
  -6  32   1    44495.32    44920.63    985.54 o 
  -3  32   1    17572.71    17458.53    538.36 o 
   0  32   1      112.35      -53.11    552.45 o 
   3  32   1     5784.50     5234.54    574.78 o 
   6  32   1    15916.19    16390.35    617.71 o 
   9  32   1     1586.23     1746.05   1451.15 o 
 -38  33   1     1599.27     1523.28    557.52 o 
 -35  33   1     8827.43     9325.17    686.49 o 
 -32  33   1    13433.73    13658.16    599.21 o 
 -29  33   1     3306.24     3894.85    498.74 o 
 -26  33   1    28742.12    29096.53    966.70 o 
 -23  33   1     3553.38     3429.02    497.88 o 
 -20  33   1     8994.33     8902.61    502.66 o 
 -17  33   1      286.24      264.42    370.22 o 
 -14  33   1     3141.89     3048.95    401.97 o 
 -11  33   1    18075.12    17262.46    954.06 o 
  -8  33   1    22403.65    21706.73   1058.09 o 
  -5  33   1     3540.11     3715.61    437.79 o 
  -2  33   1      566.51      932.87    475.56 o 
   1  33   1    41049.87    41055.44   1297.73 o 
   4  33   1      614.09      855.18    612.14 o 
   7  33   1       25.71      218.08    671.02 o 
 -40  34   1    14015.63    14099.59   1144.54 o 
 -37  34   1    16665.18    17553.72    675.60 o 
 -34  34   1      922.16     1543.91    557.04 o 
 -31  34   1    12933.48    13656.54    666.82 o 
 -28  34   1      101.78     -201.49    545.40 o 
 -25  34   1     1235.35     1671.90    402.91 o 
 -22  34   1     5164.96     4747.99    435.82 o 
 -19  34   1        0.67      -10.08    450.79 o 
 -16  34   1    12329.85    11572.38    410.34 o 
 -13  34   1     7562.34     6783.85    412.76 o 
 -10  34   1    48989.40    47049.82   2358.75 o 
  -7  34   1       42.00     -236.77    454.26 o 
  -4  34   1    45965.70    45455.91   1046.66 o 
  -1  34   1     8100.96     7522.11    601.92 o 
   2  34   1    10114.79     9410.96    628.12 o 
   5  34   1      923.37     1117.29    611.11 o 
 -39  35   1     1477.18     1417.30    624.40 o 
 -36  35   1     3298.48     2503.25    583.68 o 
 -33  35   1     4886.39     5070.71    575.11 o 
 -30  35   1     2745.35     2898.41    464.83 o 
 -27  35   1     7043.26     6933.70    574.12 o 
 -24  35   1     1421.72     1217.05    444.87 o 
 -21  35   1      607.12      760.81    416.79 o 
 -18  35   1     1904.25     1939.66    444.48 o 
 -15  35   1    76943.70    77081.44   4554.90 o 
 -12  35   1     8893.54     9298.79    580.26 o 
  -9  35   1    19647.79    19493.93    583.25 o 
  -6  35   1     7124.58     6735.66    573.76 o 
  -3  35   1     4017.10     3521.39    820.94 o 
   0  35   1     8930.49     8750.57    555.36 o 
   3  35   1     2821.86     2277.21    621.25 o 
 -38  36   1    13381.92    11553.54    674.82 o 
 -35  36   1     2307.83     3602.63    620.33 o 
 -32  36   1     1778.79     2013.85    570.00 o 
 -29  36   1     6284.98     6261.07    492.67 o 
 -26  36   1      213.88       60.26    554.37 o 
 -23  36   1    22544.92    21521.52   2297.86 o 
 -20  36   1    48493.18    47244.29   2747.64 o 
 -17  36   1     7128.45     6758.60    706.20 o 
 -14  36   1     1667.89     1340.10    489.24 o 
 -11  36   1      185.59      498.86    456.46 o 
  -8  36   1     2657.63     3497.96    609.67 o 
  -5  36   1    19074.21    21711.98    665.36 o 
  -2  36   1       16.94      -49.07    565.50 o 
   1  36   1     2876.74     2748.33    639.56 o 
 -37  37   1     4934.86     6433.43    683.20 o 
 -34  37   1    10677.15    11059.31   1194.87 o 
 -31  37   1      522.19     1028.15    625.28 o 
 -28  37   1    16078.09    16158.11    671.42 o 
 -25  37   1    31273.73    33004.25   3735.69 o 
 -22  37   1      444.99      215.93    486.76 o 
 -19  37   1      240.81      464.15    525.50 o 
 -16  37   1      206.09      249.69    455.51 o 
 -13  37   1    13243.00    11426.64    679.97 o 
 -10  37   1    17252.26    17710.05   1146.15 o 
  -7  37   1        8.56      286.34    568.34 o 
  -4  37   1       70.22     -242.27    519.13 o 
  -1  37   1       78.83     -716.12    716.12 o 
 -36  38   1     2479.61     2681.36    698.54 o 
 -33  38   1    11447.16    12027.76    730.54 o 
 -30  38   1    13626.31    14806.57    679.23 o 
 -27  38   1     6754.89     6385.78    527.22 o 
 -24  38   1     2576.26     1765.53    487.25 o 
 -21  38   1       17.22     -254.41    514.21 o 
 -18  38   1      218.32     1032.63    524.63 o 
 -15  38   1    34973.22    36516.74    812.01 o 
 -12  38   1      162.69      258.63    493.99 o 
  -9  38   1     1335.55      891.06    568.19 o 
  -6  38   1      361.29      205.87    601.13 o 
  -3  38   1    17222.41    15259.12   1024.98 o 
 -35  39   1     4242.06     4944.18    874.63 o 
 -32  39   1     9900.90    10534.83    559.17 o 
 -29  39   1      327.48     1649.55    617.04 o 
 -26  39   1      181.37      607.15    570.07 o 
 -23  39   1     1449.92      828.54    486.65 o 
 -20  39   1    11486.28     8851.84   1762.80 o 
 -17  39   1     3217.87     2913.72    539.54 o 
 -14  39   1    26046.32    26801.65   1173.16 o 
 -11  39   1     1837.00     1624.23    617.42 o 
  -8  39   1    18375.48    19723.26    797.42 o 
  -5  39   1       98.00     -619.82    619.82 o 
 -34  40   1     4477.42     6471.65   1293.67 o 
 -31  40   1      191.62      635.20    690.34 o 
 -28  40   1     4137.11     4910.47    577.67 o 
 -25  40   1     1389.67     1031.30    525.70 o 
 -22  40   1     8524.49     6666.69   1742.88 o 
 -19  40   1    40555.83    39224.61   6127.90 o 
 -16  40   1     3009.22     2095.27    587.82 o 
 -13  40   1    17423.83    18343.62    600.35 o 
 -10  40   1       45.87     -240.55    605.70 o 
  -7  40   1      893.48      831.40    672.93 o 
 -30  41   1     2383.49     2010.26    791.76 o 
 -27  41   1    22160.96    18954.90   4475.37 o 
 -24  41   1    19572.00    18616.57   4047.77 o 
 -21  41   1        3.26     -180.71    585.31 o 
 -18  41   1     1863.93     1557.82    667.18 o 
 -15  41   1     1583.17     2057.42    558.27 o 
 -12  41   1     2888.95     3262.22    497.44 o 
 -29  42   1    12111.62    11667.30   3026.05 o 
 -26  42   1     1305.79      867.65    594.05 o 
 -23  42   1      679.60      603.54    538.15 o 
 -20  42   1     5160.80     4165.50   1428.60 o 
 -17  42   1     2782.92     3557.07    641.12 o 
 -14  42   1     8256.02     7860.98    634.69 o 
 -22  43   1     2439.14      822.53   1156.08 o 
 -19  43   1    12258.77    12994.47   3158.92 o 
   0   1   2   184728.84   180956.72   2126.62 o 
  -2   2   2   120166.46   129484.91   1691.80 o 
   1   2   2      699.11     1371.73    425.44 o 
  -4   3   2    41298.11    41348.64   1343.18 o 
  -1   3   2    45928.27    48106.00   1174.35 o 
   2   3   2   523333.38   557881.31  16555.01 o 
  -6   4   2     7222.78     5824.78    528.96 o 
  -3   4   2    88233.89    95019.69   1504.97 o 
   0   4   2    61157.88    66573.18   1141.78 o 
   3   4   2    40504.09    44021.15   2047.18 o 
  -8   5   2     3945.45     3608.76    449.06 o 
  -5   5   2    26677.86    27539.22    697.53 o 
  -2   5   2    81474.23    82634.39   1350.27 o 
   1   5   2   104731.02   106759.07   2943.82 o 
   4   5   2     1325.75     1690.68    501.79 o 
 -10   6   2   263302.50   278467.28   5399.47 o 
  -7   6   2    54060.83    54644.51   1494.96 o 
  -4   6   2   438136.06   454570.81  11668.70 o 
  -1   6   2     1053.37     1240.12    544.41 o 
   2   6   2    22698.16    23601.70    651.18 o 
   5   6   2   290601.16   301654.00   5118.69 o 
 -12   7   2    15527.22    14070.01    531.45 o 
  -9   7   2    89242.67    95681.79   1913.87 o 
  -6   7   2    52899.88    57477.37    714.84 o 
  -3   7   2   108285.55   102237.09   2256.56 o 
   0   7   2   129916.67   127643.01   1509.61 o 
   3   7   2    14787.39    15724.43    454.30 o 
   6   7   2   125955.16   127797.44   1587.85 o 
 -14   8   2      700.44      774.37    357.13 o 
 -11   8   2    72794.38    75787.42   2331.03 o 
  -8   8   2       58.58      353.15    327.34 o 
  -5   8   2   334986.78   336581.66   6293.21 o 
  -2   8   2   319909.78   344546.22   9902.82 o 
   1   8   2      772.36     1071.43    376.64 o 
   4   8   2     5410.31     5823.99    467.93 o 
   7   8   2   549477.69   554300.13  12680.28 o 
 -16   9   2    92299.78    95997.47   3643.21 o 
 -13   9   2     1307.31      631.62    297.12 o 
 -10   9   2     3891.72     2750.22    346.49 o 
  -7   9   2   225181.58   227096.30   4724.54 o 
  -4   9   2    55209.03    61444.23    674.43 o 
  -1   9   2    25384.25    31022.01    695.67 o 
   2   9   2   367523.38   363799.41   8997.64 o 
   5   9   2     2705.36     2665.42    331.50 o 
   8   9   2      726.10      555.64    357.01 o 
 -18  10   2     5131.05     4664.78    384.26 o 
 -15  10   2    34343.63    31856.71    509.74 o 
 -12  10   2   101383.40   100172.77   2692.28 o 
  -9  10   2    88566.63    90739.63   1837.78 o 
  -6  10   2    67828.70    64890.43    681.97 o 
  -3  10   2   176835.94   182427.61   1703.29 o 
   0  10   2    14069.53    13004.24    447.35 o 
   3  10   2     6683.62     6633.87    328.06 o 
   6  10   2    39309.51    37408.86    587.93 o 
   9  10   2       63.77        7.24    367.45 o 
 -20  11   2    11775.70    11583.20    494.88 o 
 -17  11   2   209858.53   218586.75   1080.37 o 
 -14  11   2   215384.42   213620.88   2665.03 o 
 -11  11   2   143645.33   140206.83   1977.68 o 
  -8  11   2   234013.48   236811.36   4258.42 o 
  -5  11   2     2795.74     2656.47    297.12 o 
  -2  11   2    34145.79    36441.05    481.79 o 
   1  11   2   166703.44   174686.22   3793.32 o 
   4  11   2     2093.72     2353.81    324.92 o 
   7  11   2   294625.44   281810.13   9488.42 o 
  10  11   2   103090.07   108551.12   2100.82 o 
 -22  12   2   113035.87   112084.75   3922.78 o 
 -19  12   2    66604.73    66791.47   2192.73 o 
 -16  12   2     2369.58     1916.84    309.22 o 
 -13  12   2      482.31      596.30    305.72 o 
 -10  12   2    70301.49    72290.59   1230.88 o 
  -7  12   2    17200.93    16821.83    388.56 o 
  -4  12   2   219835.47   229445.39   4466.56 o 
  -1  12   2    13418.87    14356.11    453.63 o 
   2  12   2   117288.00   120733.42   3343.70 o 
   5  12   2    21181.72    21516.31    487.97 o 
   8  12   2   163926.89   167788.22   4306.91 o 
  11  12   2    26968.01    26250.53    566.75 o 
 -24  13   2       35.41      114.93    337.49 o 
 -21  13   2    54706.06    53870.38   1446.71 o 
 -18  13   2    24203.37    22741.71    453.43 o 
 -15  13   2   140815.83   138918.59   3059.58 o 
 -12  13   2    71703.36    66282.89    904.07 o 
  -9  13   2    51038.66    51921.36   1216.37 o 
  -6  13   2    33820.56    32214.97    446.14 o 
  -3  13   2       16.77      182.68    258.39 o 
   0  13   2   159267.95   167557.41   1463.70 o 
   3  13   2   267493.56   271562.13   5598.89 o 
   6  13   2    54716.07    58927.86   1350.18 o 
   9  13   2    59212.28    62147.11   1430.49 o 
  12  13   2      205.34       -3.90    326.59 o 
 -26  14   2    79405.34    82356.95   1167.49 o 
 -23  14   2    19946.00    18994.51    578.11 o 
 -20  14   2    78398.18    78305.45    687.11 o 
 -17  14   2    22251.25    22791.01    553.36 o 
 -14  14   2    38415.05    36222.99    899.79 o 
 -11  14   2     2106.68     1324.15    258.89 o 
  -8  14   2     3481.27     2983.99    273.05 o 
  -5  14   2    68956.52    65532.00    885.85 o 
  -2  14   2   303993.56   294385.38   7696.14 o 
   1  14   2    29124.37    30993.02    526.81 o 
   4  14   2    55176.63    58697.90    664.73 o 
   7  14   2    25498.28    26644.99    928.26 o 
  10  14   2     2928.85     3210.47    347.47 o 
  13  14   2    65399.78    63690.24   1153.63 o 
 -28  15   2     1873.61     1970.04    427.42 o 
 -25  15   2    25084.49    23218.58    510.31 o 
 -22  15   2      319.43      408.67    335.15 o 
 -19  15   2    14534.81    13190.08    419.33 o 
 -16  15   2   255610.30   254280.03   4839.20 o 
 -13  15   2    99709.28   100026.09   1526.04 o 
 -10  15   2   120419.77   115287.86   1533.68 o 
  -7  15   2   244547.63   248034.52   3701.67 o 
  -4  15   2    62854.97    60612.59    695.94 o 
  -1  15   2    92414.89    88866.55   2273.38 o 
   2  15   2     1479.96     1249.91    341.67 o 
   5  15   2       15.14      305.72    271.67 o 
   8  15   2   140618.16   133010.72   3712.79 o 
  11  15   2     5804.17     5016.85    481.51 o 
  14  15   2     2939.34     2423.90    381.61 o 
 -30  16   2     5558.70     4684.91    467.49 o 
 -27  16   2     2034.12     2079.40    378.40 o 
 -24  16   2    10570.35    10574.77    425.42 o 
 -21  16   2   123679.52   126290.70   1997.31 o 
 -18  16   2    38377.09    37810.23   1005.72 o 
 -15  16   2    18738.62    18208.62    424.86 o 
 -12  16   2    75666.38    72283.14   1119.48 o 
  -9  16   2   106494.34   101907.23   1167.17 o 
  -6  16   2    44713.28    47674.86    654.58 o 
  -3  16   2     4707.33     4495.64    319.30 o 
   0  16   2     1301.59     1468.09    309.54 o 
   3  16   2    75525.95    74560.38   1724.20 o 
   6  16   2     6141.89     5530.33    304.00 o 
   9  16   2     2338.19     2117.36    408.89 o 
  12  16   2    59619.20    60752.89    913.47 o 
  15  16   2    70108.96    71766.25   1544.84 o 
 -32  17   2      416.87      648.67    427.39 o 
 -29  17   2        6.71      177.82    384.45 o 
 -26  17   2    44535.30    46354.30   2674.99 o 
 -23  17   2    16934.68    17248.13    511.83 o 
 -20  17   2    21687.86    23232.85    956.99 o 
 -17  17   2      262.50      234.87    376.73 o 
 -14  17   2   105637.46   103303.71   1383.88 o 
 -11  17   2    26807.82    28282.61    419.62 o 
  -8  17   2     9717.37     9527.56    336.04 o 
  -5  17   2    73671.31    81281.48    615.07 o 
  -2  17   2     6940.10     6760.58    361.96 o 
   1  17   2   176574.56   184278.47   1992.72 o 
   4  17   2   168353.48   166462.30   4107.42 o 
   7  17   2   107765.20   107622.73   2748.67 o 
  10  17   2   112787.41   114020.48   1823.28 o 
  13  17   2     3560.67     3964.31    407.27 o 
  16  17   2      149.65     -487.43    487.43 o 
 -34  18   2     3628.08     3529.07    450.96 o 
 -31  18   2    23675.53    22863.78   1653.99 o 
 -28  18   2       68.48       61.79    447.80 o 
 -25  18   2    44454.35    45765.74   2784.17 o 
 -22  18   2    22703.74    20620.06    472.81 o 
 -19  18   2    94819.53    94023.24   2023.04 o 
 -16  18   2    23785.72    21423.08    705.75 o 
 -13  18   2     5950.83     5308.52    294.71 o 
 -10  18   2    40809.57    41057.20    810.33 o 
  -7  18   2     2046.50     2591.18    298.56 o 
  -4  18   2   207172.80   212597.41   4919.54 o 
  -1  18   2   126447.26   132354.72   2385.10 o 
   2  18   2    56053.77    54419.75    852.20 o 
   5  18   2    84043.07    86428.06   1421.94 o 
   8  18   2    11213.90    11662.03    427.36 o 
  11  18   2     2774.35     3079.29    405.78 o 
  14  18   2     3619.58     4441.82    474.85 o 
  17  18   2       74.17      -60.66    436.06 o 
 -36  19   2    10929.47    11581.74    752.32 o 
 -33  19   2    12821.88    14211.12    644.33 o 
 -30  19   2    43517.45    43797.41   1250.17 o 
 -27  19   2    23332.68    23686.40    548.93 o 
 -24  19   2    77231.81    77895.52   6074.42 o 
 -21  19   2     1492.84     1091.57    310.32 o 
 -18  19   2     3675.68     3153.15    298.55 o 
 -15  19   2     8552.12     8724.44    339.29 o 
 -12  19   2    18352.97    18847.69    386.67 o 
  -9  19   2    65499.21    63478.30   1262.65 o 
  -6  19   2    42514.15    41955.86    488.39 o 
  -3  19   2      437.15      521.42    273.42 o 
   0  19   2    14502.59    14591.45    470.33 o 
   3  19   2   100752.49   106449.30   1207.65 o 
   6  19   2      411.45      645.03    388.86 o 
   9  19   2     9797.85     9457.12    382.63 o 
  12  19   2     1329.81     1330.99    478.13 o 
  15  19   2     2533.44     2812.07    606.30 o 
  18  19   2      672.05      528.89    622.45 o 
 -38  20   2    19822.71    19891.53    697.71 o 
 -35  20   2    29573.63    27942.57    787.09 o 
 -32  20   2     4368.42     4678.83    480.93 o 
 -29  20   2     8641.19    10922.78   2393.56 o 
 -26  20   2     6196.47     6576.79    537.51 o 
 -23  20   2    25068.83    25534.96    442.18 o 
 -20  20   2    70806.53    72249.50   1038.11 o 
 -17  20   2      361.02      499.45    261.72 o 
 -14  20   2    51013.90    47945.88   1069.17 o 
 -11  20   2    36793.20    37260.21    786.10 o 
  -8  20   2   106559.93   110395.20   1794.36 o 
  -5  20   2       57.10     -148.68    269.02 o 
  -2  20   2    34977.08    32973.25    527.28 o 
   1  20   2       84.17      103.13    270.30 o 
   4  20   2    17998.27    18499.35    416.64 o 
   7  20   2     5228.88     4582.98    353.30 o 
  10  20   2     4640.22     4738.41    380.47 o 
  13  20   2     6190.79     6197.88    493.33 o 
  16  20   2    50255.73    50706.61    698.78 o 
  19  20   2      332.26       32.81    623.56 o 
 -40  21   2    39079.28    35423.79   6399.53 o 
 -37  21   2     3932.61     3051.27    641.03 o 
 -34  21   2    19296.09    18017.56    607.03 o 
 -31  21   2     2336.28     2871.71    561.48 o 
 -28  21   2      173.79      464.30    349.46 o 
 -25  21   2    32473.37    31089.94   1551.56 o 
 -22  21   2     2006.79     2064.14    270.23 o 
 -19  21   2    12124.92    11449.74    395.20 o 
 -16  21   2      337.10      105.30    272.99 o 
 -13  21   2   182069.59   187051.03   4399.13 o 
 -10  21   2     5077.54     6156.46    316.89 o 
  -7  21   2    60225.99    54550.37   1411.46 o 
  -4  21   2    13094.10    14312.74    341.93 o 
  -1  21   2    26867.91    26827.09   1039.39 o 
   2  21   2    95223.26    97012.74    790.76 o 
   5  21   2    73217.33    76164.82    735.38 o 
   8  21   2    18392.80    17314.00    453.34 o 
  11  21   2    54385.00    56564.73   1618.75 o 
  14  21   2       10.50      220.51    467.29 o 
  17  21   2      953.23     1839.04    548.98 o 
  20  21   2     4630.28     4443.08   2201.16 o 
 -42  22   2    16176.53    13819.44   3153.83 o 
 -39  22   2      320.62       63.74    740.53 o 
 -36  22   2     9419.47     8760.41    746.76 o 
 -33  22   2      268.67      -77.54    509.92 o 
 -30  22   2    19649.86    21692.09    624.89 o 
 -27  22   2      213.06      350.37    356.02 o 
 -24  22   2     7876.45     8079.87    410.31 o 
 -21  22   2    14645.65    14463.78    397.70 o 
 -18  22   2   210992.72   214604.30   4442.76 o 
 -15  22   2     5144.98     5379.83    302.43 o 
 -12  22   2    20976.04    19578.49    758.07 o 
  -9  22   2    10244.03    11093.18    343.06 o 
  -6  22   2    10040.70    10051.32    324.26 o 
  -3  22   2    85704.22    83054.80   1475.59 o 
   0  22   2    60492.44    62571.32   1255.35 o 
   3  22   2    15928.06    16328.71    465.02 o 
   6  22   2    33768.60    35074.91    506.81 o 
   9  22   2     1213.08     1264.99    517.44 o 
  12  22   2        0.12     -275.43    436.12 o 
  15  22   2     5094.90     4144.39    696.60 o 
  18  22   2     1015.08      862.54    556.83 o 
 -41  23   2     3756.26     3143.68    834.51 o 
 -38  23   2        7.63       45.87    599.23 o 
 -35  23   2    10311.61    10750.13    572.00 o 
 -32  23   2    11324.45    11105.35    669.89 o 
 -29  23   2    11975.09    11666.29    630.84 o 
 -26  23   2     5991.53     6074.69    464.59 o 
 -23  23   2   115746.40   119787.85   1954.00 o 
 -20  23   2       82.09      -68.12    262.32 o 
 -17  23   2     2467.97     2390.87    306.61 o 
 -14  23   2       29.55      113.83    258.35 o 
 -11  23   2     9890.21    10540.40    337.09 o 
  -8  23   2   108615.02   106963.18   2639.62 o 
  -5  23   2    11981.59    11474.38    362.33 o 
  -2  23   2     7294.95     7637.44    418.26 o 
   1  23   2      711.41      482.36    318.56 o 
   4  23   2    88021.42    88844.83   2301.10 o 
   7  23   2    11938.67    11801.00    488.76 o 
  10  23   2       18.86      313.23    455.89 o 
  13  23   2     5756.58     5695.01    731.02 o 
  16  23   2     4046.78     3424.21    771.04 o 
  19  23   2      756.26     -387.73    683.77 o 
 -40  24   2     3721.37     3579.19    721.90 o 
 -37  24   2    16891.08    18251.05    680.43 o 
 -34  24   2     7740.92     7921.53    688.20 o 
 -31  24   2    12158.10    11894.47    473.82 o 
 -28  24   2    27702.91    27836.05   1030.03 o 
 -25  24   2    20731.67    22447.53    452.03 o 
 -22  24   2      833.27      514.06    354.15 o 
 -19  24   2      180.30      312.57    339.94 o 
 -16  24   2    16479.21    17365.70    443.36 o 
 -13  24   2   146414.42   151848.30   3653.72 o 
 -10  24   2    10987.82    11574.13    323.44 o 
  -7  24   2     4099.44     3654.53    287.48 o 
  -4  24   2      570.96      628.58    324.67 o 
  -1  24   2    48560.79    54934.38   1083.63 o 
   2  24   2     2455.95     1801.76    324.15 o 
   5  24   2       14.65     2583.43   1023.13 o 
   8  24   2     3797.53     3762.72    471.58 o 
  11  24   2     1304.29      958.65    561.98 o 
  14  24   2     7000.90     5884.93    907.10 o 
  17  24   2    33427.03    28519.06   5762.99 o 
 -42  25   2    33736.71    29462.68   5061.58 o 
 -39  25   2    19599.10    19719.29    784.33 o 
 -36  25   2    12489.42    13341.54    736.33 o 
 -33  25   2     5220.26     6464.90   1007.29 o 
 -30  25   2     2167.13     2098.00    474.59 o 
 -27  25   2      484.99      432.26    356.18 o 
 -24  25   2     9719.60     9322.95    587.97 o 
 -21  25   2     8135.24     8102.07    444.55 o 
 -18  25   2   103242.02   108281.10   1626.10 o 
 -15  25   2        6.80      234.51    324.13 o 
 -12  25   2    43253.34    42428.51    739.14 o 
  -9  25   2     6402.92     6929.36    357.31 o 
  -6  25   2    43707.42    45935.98   1093.82 o 
  -3  25   2    13198.93    13254.26    383.70 o 
   0  25   2    23326.26    23942.63    646.36 o 
   3  25   2    30055.91    28766.76    522.88 o 
   6  25   2     1848.53     2086.06    475.35 o 
   9  25   2    31952.68    29432.43   2917.53 o 
  12  25   2    20831.46    19079.86   3126.16 o 
  15  25   2        4.99      345.68    581.59 o 
 -41  26   2       13.96      891.70    607.18 o 
 -38  26   2      929.81     1902.86    753.92 o 
 -35  26   2    18745.23    20355.19    767.23 o 
 -32  26   2       85.31       53.86    541.01 o 
 -29  26   2    25740.50    24339.48    882.68 o 
 -26  26   2     4569.63     4510.80    555.02 o 
 -23  26   2     9682.47    10203.44    993.46 o 
 -20  26   2     7657.90     7512.21    391.12 o 
 -17  26   2   113505.04   116875.12   2469.70 o 
 -14  26   2     5794.28     5879.83    400.56 o 
 -11  26   2   113441.88   114850.93   1999.80 o 
  -8  26   2       38.65       60.38    345.89 o 
  -5  26   2    36735.64    35933.75   1417.30 o 
  -2  26   2    21619.45    21657.64    438.57 o 
   1  26   2     8562.35     8860.99    393.48 o 
   4  26   2    58956.59    58429.79   1511.22 o 
   7  26   2    49133.29    44509.96   4210.43 o 
  10  26   2       12.02       28.16    572.87 o 
  13  26   2     2896.15     2100.75    674.41 o 
  16  26   2      262.01      214.43    572.46 o 
 -40  27   2    16685.59    18197.87    855.43 o 
 -37  27   2     1929.58     1647.37    584.26 o 
 -34  27   2     2678.11     2877.64    607.85 o 
 -31  27   2     6080.24     5240.82    497.07 o 
 -28  27   2       80.98       75.36    577.04 o 
 -25  27   2    26173.92    25247.03    663.26 o 
 -22  27   2   113600.61   114563.59   2404.69 o 
 -19  27   2    12673.68    12674.81    396.47 o 
 -16  27   2    28210.67    27769.25    604.09 o 
 -13  27   2      574.58      329.25    326.02 o 
 -10  27   2      561.70      787.54    330.47 o 
  -7  27   2    11519.57    11788.94    504.50 o 
  -4  27   2    14912.00    14636.52    356.34 o 
  -1  27   2    20941.03    19384.42    659.10 o 
   2  27   2     5299.95     5261.87    500.29 o 
   5  27   2    19279.17    18338.77   1672.84 o 
   8  27   2     7903.76     6120.41   1349.22 o 
  11  27   2    12141.18    11416.51   2630.07 o 
  14  27   2     3025.27     2478.27    814.58 o 
 -42  28   2       71.57     1809.48   2067.28 o 
 -39  28   2     1524.70     3018.30    597.52 o 
 -36  28   2    10787.19    11297.04    689.32 o 
 -33  28   2     7177.21     6405.54    573.16 o 
 -30  28   2    30448.82    29731.68    723.38 o 
 -27  28   2    67959.66    73278.63   2084.92 o 
 -24  28   2     1230.24     1204.96    366.46 o 
 -21  28   2      534.70      527.03    339.51 o 
 -18  28   2    15957.22    15722.12    392.48 o 
 -15  28   2      820.65     1106.19    344.44 o 
 -12  28   2    43728.63    45015.05    781.79 o 
  -9  28   2      831.14      619.13    293.45 o 
  -6  28   2       73.70      205.21    355.30 o 
  -3  28   2     3958.98     3915.52    373.53 o 
   0  28   2    46463.97    46211.11   1762.10 o 
   3  28   2     3501.73     3456.12    544.54 o 
   6  28   2     4769.52     4985.85    882.29 o 
   9  28   2     1322.74      810.29    481.25 o 
  12  28   2     3051.85     2215.68    722.83 o 
 -41  29   2    13387.14    12824.17    929.88 o 
 -38  29   2     8809.71     9780.18    716.28 o 
 -35  29   2     5805.32     6257.80    642.56 o 
 -32  29   2    16170.05    15229.75    765.64 o 
 -29  29   2     6028.40     6169.25    506.34 o 
 -26  29   2       88.31      131.53    487.36 o 
 -23  29   2      124.50      326.36    444.90 o 
 -20  29   2    10121.61    10016.79    381.40 o 
 -17  29   2    59170.62    59955.01   1276.83 o 
 -14  29   2       21.63       75.64    337.70 o 
 -11  29   2     1961.09     1764.84    338.10 o 
  -8  29   2     9248.76     9504.21    412.24 o 
  -5  29   2    53926.62    55492.73    996.93 o 
  -2  29   2     1882.55     1394.39    450.21 o 
   1  29   2     5960.99     5619.60    921.96 o 
   4  29   2     3776.21     2871.42    636.21 o 
   7  29   2     2654.38     2232.89    628.94 o 
  10  29   2    21579.80    18899.29   4207.14 o 
 -40  30   2      635.41       92.15    617.89 o 
 -37  30   2      874.95     -259.01    698.55 o 
 -34  30   2    20247.11    20969.15    988.06 o 
 -31  30   2     1172.03     1713.04    527.35 o 
 -28  30   2    12401.88    12572.71    531.64 o 
 -25  30   2       56.22     -150.22    475.38 o 
 -22  30   2    25525.68    26520.67    671.34 o 
 -19  30   2    18399.34    17934.16    405.61 o 
 -16  30   2     2695.37     2927.28    350.28 o 
 -13  30   2     4880.01     7454.93   1457.28 o 
 -10  30   2    41408.86    43727.14    739.89 o 
  -7  30   2     1193.54     1481.27    382.23 o 
  -4  30   2       66.34      794.65    517.49 o 
  -1  30   2     5816.49     5607.14    413.63 o 
   2  30   2     9840.31    10280.64    664.96 o 
   5  30   2    18898.73    21440.74    625.10 o 
   8  30   2    12631.19    10341.24   2591.37 o 
  11  30   2     1360.81      813.70    590.22 o 
 -39  31   2    22028.46    21622.07    880.22 o 
 -36  31   2     2545.09     3710.45    590.02 o 
 -33  31   2      677.59     1156.56    549.60 o 
 -30  31   2     7595.20     6878.98    516.40 o 
 -27  31   2     1757.40     1816.23    427.81 o 
 -24  31   2    51624.25    52377.02   1470.52 o 
 -21  31   2    96116.17   102224.55   2083.46 o 
 -18  31   2    11271.97    11540.34    384.75 o 
 -15  31   2    24093.67    25864.64   1067.62 o 
 -12  31   2     1245.06     1461.15    402.73 o 
  -9  31   2      437.73      985.19    371.59 o 
  -6  31   2    11743.27    11903.83    759.75 o 
  -3  31   2      100.20      362.85    455.00 o 
   0  31   2    39694.29    39459.88   1195.23 o 
   3  31   2    11116.91    11801.79    602.51 o 
   6  31   2     5366.80     5430.36    639.58 o 
   9  31   2       35.77      810.84    772.49 o 
 -38  32   2      209.52     -699.72    699.72 o 
 -35  32   2     9318.47    10383.67    658.06 o 
 -32  32   2       53.27      354.42    613.52 o 
 -29  32   2    54234.81    53625.66    919.33 o 
 -26  32   2    93647.44    93739.23   1838.79 o 
 -23  32   2       13.57      389.51    518.20 o 
 -20  32   2    14243.16    14312.42    546.04 o 
 -17  32   2    20842.82    20011.47    445.48 o 
 -14  32   2     2001.56     2135.08    422.74 o 
 -11  32   2    13203.05    13754.05    496.60 o 
  -8  32   2        5.12     -189.37    393.06 o 
  -5  32   2    15401.84    14462.47    708.71 o 
  -2  32   2     4107.24     4087.26    451.00 o 
   1  32   2    22138.77    22281.23    755.94 o 
   4  32   2     1490.33     1578.59    569.90 o 
   7  32   2    21863.18    21085.38   1499.71 o 
 -37  33   2     3305.59     3111.10    633.11 o 
 -34  33   2    14141.70    13974.99    515.61 o 
 -31  33   2    40394.55    40558.29   1631.02 o 
 -28  33   2     2239.97     2402.15    533.99 o 
 -25  33   2     1449.40     1592.17    451.48 o 
 -22  33   2    42820.04    40997.77   1915.50 o 
 -19  33   2     1171.37     1324.38    441.94 o 
 -16  33   2     9971.40    10619.40    400.65 o 
 -13  33   2     3943.49     4015.38    429.57 o 
 -10  33   2     2861.00     2929.92    392.73 o 
  -7  33   2     3064.20     3350.01    479.19 o 
  -4  33   2    26627.42    28039.68   1457.14 o 
  -1  33   2     7408.41     6810.56    727.52 o 
   2  33   2     9840.73    10256.38    612.95 o 
   5  33   2      118.94      399.30    688.50 o 
 -39  34   2     3746.30     4016.66    845.72 o 
 -36  34   2     1670.09     1973.00    750.31 o 
 -33  34   2    20103.16    19892.27    580.96 o 
 -30  34   2       54.51     -350.81    512.34 o 
 -27  34   2    10332.71    11695.63    596.99 o 
 -24  34   2     1237.43      824.42    499.83 o 
 -21  34   2    22202.31    22738.08   1420.64 o 
 -18  34   2     3057.07     3145.37    408.41 o 
 -15  34   2      410.53      706.61    391.70 o 
 -12  34   2    27401.35    26341.91   1990.76 o 
  -9  34   2    28242.73    28313.69    664.66 o 
  -6  34   2     1904.01     3224.69    555.44 o 
  -3  34   2     7692.32     7877.52    587.69 o 
   0  34   2        0.52      782.54    628.16 o 
   3  34   2     3750.25     4001.51    689.71 o 
 -38  35   2    28799.59    29164.64    882.57 o 
 -35  35   2     4762.08     4672.53    547.14 o 
 -32  35   2     6645.89     6806.38    666.47 o 
 -29  35   2     2523.23     2119.14    621.23 o 
 -26  35   2     3549.25     3716.20    488.88 o 
 -23  35   2    49785.93    46810.60   4901.18 o 
 -20  35   2    13265.11    12073.00    477.89 o 
 -17  35   2    20813.43    21972.77    484.49 o 
 -14  35   2    48075.82    45617.71   2651.84 o 
 -11  35   2     4818.33     4835.14    575.09 o 
  -8  35   2     2945.73     2164.28    562.90 o 
  -5  35   2     2460.40     2015.71    472.40 o 
  -2  35   2      484.53      346.68    628.32 o 
   1  35   2    15519.97    16043.05    661.72 o 
 -37  36   2     7062.61     8004.77    786.37 o 
 -34  36   2     6818.61     7567.48    754.34 o 
 -31  36   2     1597.81     1324.45    581.45 o 
 -28  36   2    48144.49    46799.58   1421.31 o 
 -25  36   2    26545.45    25099.17   2723.79 o 
 -22  36   2    24275.14    24504.49   2449.03 o 
 -19  36   2    19869.35    20450.19    750.35 o 
 -16  36   2    11582.84    11080.32    788.45 o 
 -13  36   2      474.38      183.21    465.49 o 
 -10  36   2     5026.51     5131.96    521.27 o 
  -7  36   2      169.63       60.15    539.22 o 
  -4  36   2    29902.79    30191.12   1427.84 o 
  -1  36   2      180.58      539.58    512.01 o 
   2  36   2     5760.36     5779.83    699.31 o 
 -36  37   2     1359.89     1988.27    696.58 o 
 -33  37   2    25442.90    24625.76   1028.18 o 
 -30  37   2     3287.92     3761.90    718.42 o 
 -27  37   2       34.19     -294.74    724.06 o 
 -24  37   2      516.46      476.42    579.67 o 
 -21  37   2    40324.46    37042.56   3909.05 o 
 -18  37   2     2540.58     2438.76    519.80 o 
 -15  37   2      996.60      467.25    507.67 o 
 -12  37   2     1189.86     1263.86    498.23 o 
  -9  37   2     6647.52     8192.52    629.79 o 
  -6  37   2     4832.12     6379.71    719.42 o 
  -3  37   2    12419.94    12954.80    733.53 o 
   0  37   2     1341.46     4944.09   1444.46 o 
 -35  38   2      594.63      562.27    681.27 o 
 -32  38   2    11464.80    10894.20    749.42 o 
 -29  38   2     1297.04      900.90    710.24 o 
 -26  38   2    40214.57    40690.66   4652.03 o 
 -23  38   2     7261.12     6518.78   1114.06 o 
 -20  38   2       90.54      537.55    612.85 o 
 -17  38   2     2089.73     1410.11    449.70 o 
 -14  38   2      914.40      224.96    458.28 o 
 -11  38   2     8409.95     9631.51    703.73 o 
  -8  38   2    39828.48    39852.92    935.29 o 
  -5  38   2     2569.41     2800.16    568.74 o 
  -2  38   2    12109.43    15168.94   1151.23 o 
 -34  39   2     1040.24     2017.02    921.87 o 
 -31  39   2    17547.42    19137.95    644.03 o 
 -28  39   2        2.83      971.24    628.62 o 
 -25  39   2      917.14     1086.83    618.04 o 
 -22  39   2     6061.67     5710.22   1221.31 o 
 -19  39   2     2009.12     1298.25    530.82 o 
 -16  39   2    14767.75    13792.65   2180.01 o 
 -13  39   2    34831.50    39263.29    821.95 o 
 -10  39   2      188.52      170.20    626.54 o 
  -7  39   2     3991.73     3843.29    643.09 o 
 -33  40   2      175.80     3986.68   1466.18 o 
 -30  40   2      260.01     -243.43    632.20 o 
 -27  40   2    16919.98    16819.68    640.76 o 
 -24  40   2     1278.26      536.87    564.80 o 
 -21  40   2    15214.40    15768.59   3652.86 o 
 -18  40   2    10527.08     9976.27   1836.40 o 
 -15  40   2      471.84     1576.31    675.71 o 
 -12  40   2      102.72       81.50    607.99 o 
  -9  40   2      913.58     1139.89    669.11 o 
 -29  41   2     2014.78     2198.46    679.53 o 
 -26  41   2     7864.20     5902.45   1409.53 o 
 -23  41   2        5.36       91.82    522.85 o 
 -20  41   2    14615.51    10884.63   2747.26 o 
 -17  41   2     1559.49     1367.94    591.05 o 
 -14  41   2       77.68      817.62    626.49 o 
 -11  41   2     1630.79      884.45    678.48 o 
 -25  42   2    30082.56    27273.43   6254.47 o 
 -22  42   2     6009.56     4406.73   1438.80 o 
 -19  42   2     2569.43     2543.88    715.47 o 
 -16  42   2     4128.05     2266.52    641.22 o 
   0   0   3      912.87     1690.68    800.14 o 
   1   1   3      830.93     1804.54    350.04 o 
  -1   2   3   167339.77   168484.23   1041.63 o 
   2   2   3    71353.38    77317.49   1915.16 o 
  -3   3   3    31329.70    30059.46    546.33 o 
   0   3   3   210210.22   214071.81   3901.20 o 
   3   3   3    14146.07    12034.49    492.09 o 
  -5   4   3     7018.84     6965.36    400.09 o 
  -2   4   3   387535.03   392603.44   3827.75 o 
   1   4   3   465822.78   499467.66   5677.41 o 
   4   4   3   151247.45   156432.47   4345.98 o 
  -7   5   3   327422.72   344446.16   4730.22 o 
  -4   5   3    91572.00    89462.79   1807.57 o 
  -1   5   3     1369.47     1458.92    395.49 o 
   2   5   3    79732.46    79549.49   2620.16 o 
   5   5   3     1741.53     1550.01    297.33 o 
  -9   6   3    32486.04    25885.05   1009.57 o 
  -6   6   3    69438.44    69247.19    863.14 o 
  -3   6   3    33054.49    33217.27    639.70 o 
   0   6   3   157753.61   157673.59   2907.29 o 
   3   6   3       27.04       47.72    348.78 o 
   6   6   3   272009.47   265245.19   8904.90 o 
 -11   7   3   161091.69   161370.41   1781.08 o 
  -8   7   3     7281.92     6759.34    412.37 o 
  -5   7   3     4705.73     5666.46    467.37 o 
  -2   7   3     7518.67     7946.99    420.34 o 
   1   7   3   220243.73   232137.34   4536.62 o 
   4   7   3      814.40      263.20    332.26 o 
   7   7   3    13109.69    10897.14    397.59 o 
 -13   8   3       16.27        1.45    306.97 o 
 -10   8   3    16146.56    16409.92    457.40 o 
  -7   8   3    30824.36    33396.70    769.69 o 
  -4   8   3    48362.56    50537.42   1285.05 o 
  -1   8   3    66626.52    66150.90   2459.04 o 
   2   8   3   471154.91   465862.78  17358.87 o 
   5   8   3   165226.92   169129.16   2824.57 o 
   8   8   3   335327.75   353230.66   2734.71 o 
 -15   9   3     4580.87     4172.32    319.05 o 
 -12   9   3     9825.97     9366.00    383.82 o 
  -9   9   3     2630.27     2452.37    297.62 o 
  -6   9   3   252107.48   258638.55   1479.51 o 
  -3   9   3   655446.00   654958.06  16243.98 o 
   0   9   3   216491.42   227246.02   5640.66 o 
   3   9   3    97710.57   101828.20   3020.43 o 
   6   9   3    41030.47    40413.26   1299.42 o 
   9   9   3     5088.05     5385.83    324.09 o 
 -17  10   3       73.93      307.79    345.59 o 
 -14  10   3      681.77      593.38    272.38 o 
 -11  10   3   140695.77   139202.55   2061.90 o 
  -8  10   3    39426.50    35993.94    587.96 o 
  -5  10   3     4596.25     3679.12    326.82 o 
  -2  10   3    22744.84    24186.91    443.53 o 
   1  10   3    48823.69    47634.75   1250.46 o 
   4  10   3    56197.19    54708.51   1581.77 o 
   7  10   3    60411.39    58986.25   1506.93 o 
  10  10   3        6.12      140.13    291.20 o 
 -19  11   3     3822.65     4027.06    338.37 o 
 -16  11   3   209701.89   208854.52   5228.10 o 
 -13  11   3     3899.77     3307.27    276.87 o 
 -10  11   3    87254.80    86320.97    946.04 o 
  -7  11   3        0.59      -34.65    274.74 o 
  -4  11   3    68385.87    63050.65   1208.23 o 
  -1  11   3     5362.52     5570.52    302.23 o 
   2  11   3    70063.43    68001.46    705.30 o 
   5  11   3    33682.41    34738.56    596.53 o 
   8  11   3        0.97     -295.62    318.26 o 
  11  11   3    64545.92    66119.20   1869.05 o 
 -21  12   3    55569.86    57084.47    657.13 o 
 -18  12   3      204.08      395.78    335.79 o 
 -15  12   3    87374.91    86214.89   1756.44 o 
 -12  12   3    34536.59    35630.61    602.29 o 
  -9  12   3   104312.70    98677.78   2617.56 o 
  -6  12   3     7276.52     7586.16    345.19 o 
  -3  12   3     9234.01     9129.30    377.97 o 
   0  12   3   125924.48   121239.12   1807.94 o 
   3  12   3    26146.23    27816.73    941.28 o 
   6  12   3   156421.06   150872.16   5486.47 o 
   9  12   3   232802.34   223831.84   8378.67 o 
  12  12   3       55.24      195.96    298.87 o 
 -23  13   3    40493.13    42228.27    486.11 o 
 -20  13   3   235821.70   237200.91   4924.63 o 
 -17  13   3    11524.40    13044.76    476.39 o 
 -14  13   3    60890.66    60287.65   1329.20 o 
 -11  13   3        9.47       82.70    276.49 o 
  -8  13   3     8075.92     7602.71    317.13 o 
  -5  13   3   121312.70   122735.25    947.77 o 
  -2  13   3   142352.95   140970.52   2489.62 o 
   1  13   3    27907.32    26412.31    486.91 o 
   4  13   3   155248.28   159223.69   4505.65 o 
   7  13   3    27192.29    26714.96    464.62 o 
  10  13   3    18581.25    17628.43    458.10 o 
  13  13   3      695.16      508.62    333.85 o 
 -25  14   3   114261.27   112990.41   2697.46 o 
 -22  14   3    10500.13    11098.39    361.96 o 
 -19  14   3     9529.13     9300.70    366.42 o 
 -16  14   3     4289.71     5144.12    389.85 o 
 -13  14   3     4900.78     4749.73    392.46 o 
 -10  14   3   119037.78   110834.09   2328.83 o 
  -7  14   3    78758.79    76955.88   1940.70 o 
  -4  14   3    33772.17    30508.75    923.02 o 
  -1  14   3     5553.48     5796.35    332.99 o 
   2  14   3   117921.78   118023.75   1946.95 o 
   5  14   3     7076.30     7630.52    396.89 o 
   8  14   3     7690.55     7698.20    335.78 o 
  11  14   3    11672.25    11726.45    507.59 o 
  14  14   3    11862.79    12102.48    463.54 o 
 -27  15   3    46909.91    47885.92   1163.61 o 
 -24  15   3     6752.38     7378.54    431.95 o 
 -21  15   3     8252.76     8647.96    366.17 o 
 -18  15   3        3.05      244.16    395.87 o 
 -15  15   3   107351.95   110351.89   1833.22 o 
 -12  15   3     1004.96     1171.63    310.61 o 
  -9  15   3    28584.19    30491.19    478.83 o 
  -6  15   3   118614.11   121749.35   2907.18 o 
  -3  15   3   129200.51   130556.35   2276.97 o 
   0  15   3     1953.95     1505.91    339.60 o 
   3  15   3     2503.83     2931.15    378.58 o 
   6  15   3     9840.19    10251.89    341.75 o 
   9  15   3    13562.80    14038.14    426.43 o 
  12  15   3    73859.30    75084.26    977.64 o 
  15  15   3    27063.43    26443.60    493.34 o 
 -29  16   3     1189.32      727.56    362.61 o 
 -26  16   3    20331.40    20898.47    540.62 o 
 -23  16   3       62.72      -61.67    372.66 o 
 -20  16   3   112555.29   113417.05   2614.44 o 
 -17  16   3     5920.78     6623.53    358.49 o 
 -14  16   3     2906.76     2684.63    345.79 o 
 -11  16   3    14309.87    13548.55    392.10 o 
  -8  16   3   141135.36   142603.45   3176.75 o 
  -5  16   3     1540.92     1717.92    300.60 o 
  -2  16   3    47747.87    46077.00   1072.40 o 
   1  16   3    35395.90    34077.56   1953.22 o 
   4  16   3     6032.08     5908.58    374.17 o 
   7  16   3   145348.70   143783.98   2055.30 o 
  10  16   3    13408.55    12915.90    400.74 o 
  13  16   3     6392.34     6217.31    414.57 o 
  16  16   3    11168.32    10782.00    489.21 o 
 -31  17   3    12358.88    11841.34    523.29 o 
 -28  17   3      963.39      923.65    419.60 o 
 -25  17   3    39719.33    39418.82    885.83 o 
 -22  17   3    31893.01    31375.80    810.76 o 
 -19  17   3    91244.27    87816.03   2373.94 o 
 -16  17   3     8596.99     8468.45    373.06 o 
 -13  17   3    68657.26    67004.70    817.52 o 
 -10  17   3    61210.73    67842.05   1443.05 o 
  -7  17   3     6542.59     6238.39    362.29 o 
  -4  17   3    83955.07    80116.70   1649.35 o 
  -1  17   3     1833.36     2391.37    342.70 o 
   2  17   3   215966.09   206018.83   7427.39 o 
   5  17   3    57266.46    56080.22   1099.08 o 
   8  17   3     1669.42     1434.66    329.62 o 
  11  17   3     6889.69     7164.83    386.14 o 
  14  17   3     9835.93    11040.61    578.92 o 
  17  17   3      537.60      312.84    383.54 o 
 -33  18   3    24125.10    23403.63    532.90 o 
 -30  18   3      914.54      268.49    575.10 o 
 -27  18   3    77164.00    78814.16   1263.12 o 
 -24  18   3   111018.66   114876.52   4950.30 o 
 -21  18   3     6128.83     5910.35    354.07 o 
 -18  18   3    23681.72    23852.02    749.43 o 
 -15  18   3     4405.87     4590.79    323.50 o 
 -12  18   3      866.69     1087.35    305.01 o 
  -9  18   3   118249.25   108204.22   4029.78 o 
  -6  18   3    91462.19    98287.11   2571.66 o 
  -3  18   3    16912.49    16727.57    410.44 o 
   0  18   3     3338.66     3414.70    355.19 o 
   3  18   3   117163.78   114541.80   2637.33 o 
   6  18   3     7725.91     7681.75    412.93 o 
   9  18   3     7505.26     7504.84    428.64 o 
  12  18   3       49.00     -251.55    358.97 o 
  15  18   3     9405.83     8833.90    523.14 o 
  18  18   3     7311.59     7460.84    568.02 o 
 -35  19   3     5619.19     6892.41    919.02 o 
 -32  19   3    41411.82    43277.18    784.92 o 
 -29  19   3    37293.79    34900.74    910.07 o 
 -26  19   3     2505.69     2409.20    468.58 o 
 -23  19   3    18370.75    18004.16   1091.55 o 
 -20  19   3      732.52      633.98    320.65 o 
 -17  19   3      671.90     1054.95    321.85 o 
 -14  19   3    60083.71    61936.42   1483.73 o 
 -11  19   3     1970.65     1831.55    284.77 o 
  -8  19   3     1820.89     2683.38    293.96 o 
  -5  19   3      166.83      226.61    278.93 o 
  -2  19   3   285577.50   291854.41   5330.28 o 
   1  19   3     3322.27     2693.69    331.62 o 
   4  19   3    11002.30    10990.86    435.67 o 
   7  19   3      426.39      553.52    366.12 o 
  10  19   3    22823.82    22223.45    491.83 o 
  13  19   3    22164.15    22646.50    689.69 o 
  16  19   3    14910.40    14716.16    523.75 o 
  19  19   3    22941.16    22344.82    678.50 o 
 -37  20   3     8370.34     9662.67   1348.67 o 
 -34  20   3    12438.34    12311.41    476.85 o 
 -31  20   3    33815.41    32335.66   2224.39 o 
 -28  20   3     6352.72     6237.86    393.10 o 
 -25  20   3     3537.24     2874.21    539.24 o 
 -22  20   3      183.35      296.59    523.62 o 
 -19  20   3    93246.80    94066.55   2691.44 o 
 -16  20   3     1455.47     1550.32    330.98 o 
 -13  20   3     3894.04     4302.90    316.30 o 
 -10  20   3    15191.98    14567.44    508.80 o 
  -7  20   3   111461.94   117292.30    884.35 o 
  -4  20   3     3732.08     3840.29    296.61 o 
  -1  20   3      578.01      404.32    393.27 o 
   2  20   3     1110.93     1533.43    441.28 o 
   5  20   3     9794.17    10091.73    480.59 o 
   8  20   3    19317.66    19935.31    481.20 o 
  11  20   3    14059.59    14798.39    461.80 o 
  14  20   3    21697.40    20837.05   1031.81 o 
  17  20   3    10004.58     9247.53    539.98 o 
  20  20   3     2618.07     3381.75    624.59 o 
 -39  21   3     2221.91     1993.99    739.13 o 
 -36  21   3    29622.95    27939.23    795.36 o 
 -33  21   3     3779.31     4269.03    927.45 o 
 -30  21   3     1841.02     2283.84    471.77 o 
 -27  21   3     5577.19     6094.85    418.53 o 
 -24  21   3    28397.36    27782.48    883.31 o 
 -21  21   3    23034.12    22924.88    936.37 o 
 -18  21   3    19164.72    18799.84    433.29 o 
 -15  21   3    81455.69    83679.45   1331.57 o 
 -12  21   3   170841.86   175115.31   3443.43 o 
  -9  21   3     4509.97     4936.54    279.87 o 
  -6  21   3     9555.28     9464.80    351.27 o 
  -3  21   3     9780.48     9630.56    339.49 o 
   0  21   3      781.79     1022.87    425.08 o 
   3  21   3   140811.69   141281.56   2672.39 o 
   6  21   3    18593.72    18639.95    496.56 o 
   9  21   3       10.99     1310.75    775.35 o 
  12  21   3     2105.95     2012.86    453.74 o 
  15  21   3    19636.26    19981.96    600.74 o 
  18  21   3      287.50      546.42    556.72 o 
  21  21   3      761.73      343.93    751.71 o 
 -41  22   3    35687.26    32227.15   7944.55 o 
 -38  22   3        6.93     -375.63    533.43 o 
 -35  22   3      665.63      699.58    714.86 o 
 -32  22   3      141.43      954.71    458.81 o 
 -29  22   3     2380.91     3182.56    474.56 o 
 -26  22   3    53135.47    54699.43   1514.38 o 
 -23  22   3    63280.09    67914.15   1227.41 o 
 -20  22   3    12217.90    12024.63    495.10 o 
 -17  22   3    94072.29    91873.41   1258.54 o 
 -14  22   3     4197.57     3798.51    289.92 o 
 -11  22   3       77.05      212.59    262.07 o 
  -8  22   3    25833.57    25028.17    482.56 o 
  -5  22   3      882.43     1044.48    286.63 o 
  -2  22   3   137884.92   141388.59   6484.89 o 
   1  22   3    44446.91    42895.42   1704.14 o 
   4  22   3     3833.36     4171.89    436.43 o 
   7  22   3     7006.49     6923.31    430.40 o 
  10  22   3    39246.96    39853.91    870.31 o 
  13  22   3     1080.88     1198.37    470.99 o 
  16  22   3     1693.41     1932.53    529.00 o 
  19  22   3     1403.48      940.42    517.03 o 
 -40  23   3     2885.48     1652.31    911.35 o 
 -37  23   3    11487.07    12005.17    887.09 o 
 -34  23   3     2944.39     2241.04    611.47 o 
 -31  23   3    78422.11    81986.11   1628.31 o 
 -28  23   3    13694.41    13581.53    456.15 o 
 -25  23   3    12894.53    13077.08    754.95 o 
 -22  23   3    33198.36    31815.70   1520.94 o 
 -19  23   3    13487.10    14855.19    515.01 o 
 -16  23   3     6248.26     6199.84    343.15 o 
 -13  23   3    49859.89    48383.61    883.73 o 
 -10  23   3     2223.60     2344.59    294.10 o 
  -7  23   3    39094.85    38152.39    760.68 o 
  -4  23   3     2534.52     2343.38    342.37 o 
  -1  23   3    33602.12    33260.11    737.37 o 
   2  23   3     6144.69     5890.72    352.92 o 
   5  23   3    79989.47    80429.84   1704.34 o 
   8  23   3     1514.27     1758.82    483.98 o 
  11  23   3     1655.75     1733.61    454.64 o 
  14  23   3    12330.75    11034.36   1213.80 o 
  17  23   3     2415.35     1327.33    586.33 o 
 -42  24   3    10770.30     9530.61   1167.10 o 
 -39  24   3      254.44      913.31    618.63 o 
 -36  24   3    56641.96    55977.21   2078.24 o 
 -33  24   3     2227.89     2729.49    468.75 o 
 -30  24   3      117.86     -206.59    602.30 o 
 -27  24   3     2120.85     1277.72    404.07 o 
 -24  24   3    35721.80    36532.34    961.86 o 
 -21  24   3       47.42      -87.20    394.32 o 
 -18  24   3    14880.56    15890.69    406.41 o 
 -15  24   3     4937.34     5112.81    370.04 o 
 -12  24   3       59.94       85.41    281.15 o 
  -9  24   3    27091.54    26395.81    439.34 o 
  -6  24   3    98132.32    98660.92   2548.73 o 
  -3  24   3     1456.65     1554.31    347.77 o 
   0  24   3      391.31     2401.68   1132.12 o 
   3  24   3     2170.50     2074.08    435.03 o 
   6  24   3      757.39      331.41    513.08 o 
   9  24   3    22464.79    22278.99    654.51 o 
  12  24   3     5080.25     4926.84    615.99 o 
  15  24   3    14659.73    13576.86   2176.19 o 
  18  24   3    17922.98    20263.95   8323.41 o 
 -41  25   3    13618.38    11550.30    752.93 o 
 -38  25   3       26.31      384.68    710.17 o 
 -35  25   3    16907.38    16056.27    778.14 o 
 -32  25   3      132.34     -269.19    575.42 o 
 -29  25   3     8384.33     9843.19    723.49 o 
 -26  25   3      309.51     -261.33    574.83 o 
 -23  25   3     3048.95     3497.98    422.09 o 
 -20  25   3    11323.59    12067.38    414.39 o 
 -17  25   3     8623.18     8349.71    367.36 o 
 -14  25   3    49175.84    48898.32   1146.69 o 
 -11  25   3    96229.17    99659.33   2375.89 o 
  -8  25   3      418.61      303.28    378.92 o 
  -5  25   3     1797.50     1902.26    320.11 o 
  -2  25   3    11893.56    11683.79    389.22 o 
   1  25   3     3891.09     4121.83    383.84 o 
   4  25   3    23100.69    23374.83    581.14 o 
   7  25   3     3921.15     4060.25    456.81 o 
  10  25   3     7217.52     7955.07   1569.72 o 
  13  25   3     3705.38     3093.71    730.01 o 
  16  25   3    13322.50     9853.22   1833.09 o 
 -40  26   3    25710.41    26633.50    901.38 o 
 -37  26   3       20.36      671.29    710.95 o 
 -34  26   3     8663.56     9616.04    669.05 o 
 -31  26   3     6415.62     5882.35    550.30 o 
 -28  26   3     5668.63     5821.71    501.41 o 
 -25  26   3    25289.51    24322.26    840.70 o 
 -22  26   3    34461.26    35044.94   1150.86 o 
 -19  26   3    54423.46    55174.93    685.65 o 
 -16  26   3    77622.16    81645.70   1969.08 o 
 -13  26   3     2341.49     2597.54    318.04 o 
 -10  26   3     8508.96     8869.00    367.74 o 
  -7  26   3     3520.63     3476.51    314.16 o 
  -4  26   3    12546.42    12423.49    443.54 o 
  -1  26   3    42928.59    43334.68    760.49 o 
   2  26   3     4000.40     3786.41    419.75 o 
   5  26   3     4432.91     5707.92    625.68 o 
   8  26   3      155.95      373.78    425.88 o 
  11  26   3    11178.88     9196.93   2016.35 o 
  14  26   3      563.85      975.34    574.52 o 
 -39  27   3     8207.82     8511.95    666.46 o 
 -36  27   3     1119.33     1066.25    609.60 o 
 -33  27   3     2738.81     2484.48    576.22 o 
 -30  27   3    72433.09    69677.87   2119.11 o 
 -27  27   3    50554.25    49943.91   1647.21 o 
 -24  27   3    25865.54    28344.53    633.68 o 
 -21  27   3    35582.94    34336.01    733.47 o 
 -18  27   3     1433.51     1447.28    310.44 o 
 -15  27   3    14559.97    15073.46    457.77 o 
 -12  27   3     7690.76     7331.72    353.45 o 
  -9  27   3      900.90      568.49    325.00 o 
  -6  27   3    30868.86    32312.24    963.10 o 
  -3  27   3        4.29       71.81    361.48 o 
   0  27   3      824.81     1325.26    416.87 o 
   3  27   3    19956.23    18767.05   1134.74 o 
   6  27   3    32766.31    32134.88   3241.14 o 
   9  27   3      102.11      528.60    491.13 o 
  12  27   3      315.12      391.95    614.14 o 
 -41  28   3       82.13     2133.29   1035.27 o 
 -38  28   3      128.75     -819.89    819.89 o 
 -35  28   3    29121.04    29700.84   1324.14 o 
 -32  28   3    11308.86    11140.84    751.88 o 
 -29  28   3    21212.49    21126.61    633.29 o 
 -26  28   3       50.59      123.11    750.17 o 
 -23  28   3    39344.54    38025.20   1307.37 o 
 -20  28   3     5036.56     4752.91    328.66 o 
 -17  28   3     6105.78     5938.88    375.23 o 
 -14  28   3     7374.56     7231.58    374.67 o 
 -11  28   3    13058.87    12973.21    394.36 o 
  -8  28   3    25206.96    25500.50    683.91 o 
  -5  28   3     3639.56     2898.48    370.27 o 
  -2  28   3    12375.00    13726.31    715.56 o 
   1  28   3    46406.36    44377.50   3229.46 o 
   4  28   3     2125.95     1859.41    476.57 o 
   7  28   3      787.65      606.71    490.60 o 
  10  28   3     4846.75     3855.77   1260.78 o 
  13  28   3     2284.29     1389.95    703.58 o 
 -40  29   3    11084.49    10707.20    668.59 o 
 -37  29   3     3522.79     4128.92    710.77 o 
 -34  29   3     2360.70     2974.78    624.62 o 
 -31  29   3     6024.18     6677.00    697.73 o 
 -28  29   3    43495.91    45354.11    778.48 o 
 -25  29   3    19778.21    19330.39   1379.02 o 
 -22  29   3       43.23     -366.47    392.32 o 
 -19  29   3     9336.63     8421.16    384.18 o 
 -16  29   3     1648.47     1596.62    310.07 o 
 -13  29   3   106669.77   101093.38   1164.19 o 
 -10  29   3    30129.55    29664.16    432.90 o 
  -7  29   3     5312.37     5785.97    446.30 o 
  -4  29   3    20910.47    22822.12   1134.49 o 
  -1  29   3     7747.53     7463.83    449.72 o 
   2  29   3        1.55      286.79    430.25 o 
   5  29   3     3080.50     2264.43    675.24 o 
   8  29   3     2181.86      501.01    630.41 o 
  11  29   3    14434.03    12340.88   3101.22 o 
 -39  30   3    11874.92    12031.88    900.09 o 
 -36  30   3     1659.44     2574.30    625.85 o 
 -33  30   3    36685.85    36679.36   2103.16 o 
 -30  30   3     2000.96     2239.59    519.56 o 
 -27  30   3     2143.62     1070.62    450.85 o 
 -24  30   3    29732.06    30361.97    851.69 o 
 -21  30   3      958.76      996.47    393.05 o 
 -18  30   3    78837.32    80055.26   1576.23 o 
 -15  30   3    48442.84    47901.18    967.29 o 
 -12  30   3      499.63      442.93    349.56 o 
  -9  30   3    16249.59    16938.37    469.62 o 
  -6  30   3    18229.83    17870.83    570.01 o 
  -3  30   3      296.17       36.51    405.88 o 
   0  30   3    38036.97    33131.82   5378.90 o 
   3  30   3     2244.57     1920.71    654.56 o 
   6  30   3     5800.67     4655.31   1423.21 o 
   9  30   3      459.58     -577.18    577.18 o 
 -38  31   3    16582.88    16709.31    759.48 o 
 -35  31   3      546.11     1436.70    614.82 o 
 -32  31   3      592.74      113.38    618.04 o 
 -29  31   3    41433.65    41697.79   2109.01 o 
 -26  31   3    18803.42    17300.48    864.53 o 
 -23  31   3    39502.69    39897.31   1589.24 o 
 -20  31   3    22990.91    23905.91    842.57 o 
 -17  31   3    12804.37    12594.32    521.44 o 
 -14  31   3     3811.20     3839.99    375.84 o 
 -11  31   3     4003.91     4529.22    368.97 o 
  -8  31   3     1237.27      997.09    427.77 o 
  -5  31   3    14567.37    14247.55    859.12 o 
  -2  31   3     4050.09     3261.85   1005.58 o 
   1  31   3    10913.18    10440.52   2176.79 o 
   4  31   3     3099.46     1850.17    704.97 o 
   7  31   3     9510.03     7281.57   1861.85 o 
 -37  32   3        3.05       38.76    675.69 o 
 -34  32   3    10484.15    11459.46    718.18 o 
 -31  32   3     5364.83     5552.98    569.54 o 
 -28  32   3    20419.98    20151.02   1269.41 o 
 -25  32   3       27.51      -82.61    445.12 o 
 -22  32   3    39678.15    38418.66   1485.43 o 
 -19  32   3      271.52     -239.26    406.63 o 
 -16  32   3    11253.55    11882.37    462.94 o 
 -13  32   3       18.20       60.28    401.43 o 
 -10  32   3     2623.92     2731.61    410.71 o 
  -7  32   3    22194.14    21646.75    521.21 o 
  -4  32   3      518.22      441.08    478.38 o 
  -1  32   3    22871.12    22164.36   4510.20 o 
   2  32   3    46859.72    43220.26   8933.61 o 
   5  32   3     3707.80     2839.94    855.20 o 
 -39  33   3     3304.53     3300.97    771.67 o 
 -36  33   3     2985.26     3052.46    709.24 o 
 -33  33   3      392.42      850.68    748.04 o 
 -30  33   3     3223.74     3425.17    663.90 o 
 -27  33   3    76340.47    77116.45   2880.69 o 
 -24  33   3     2178.87     1452.84    465.41 o 
 -21  33   3    18622.86    18023.19    679.05 o 
 -18  33   3     4456.14     4308.99    388.48 o 
 -15  33   3      889.18      439.92    408.15 o 
 -12  33   3    86824.55    84743.49   1299.81 o 
  -9  33   3    15108.95    14744.82    497.47 o 
  -6  33   3    29838.87    31578.51   5519.38 o 
  -3  33   3    38455.42    35748.06   6867.18 o 
   0  33   3       63.69       12.62    527.71 o 
   3  33   3     2868.62     3000.08    567.85 o 
   6  33   3      307.85      841.59    708.76 o 
 -38  34   3     7929.92     7509.20    791.90 o 
 -35  34   3    17289.08    17970.83   1288.96 o 
 -32  34   3    38580.29    39575.52   1738.68 o 
 -29  34   3       13.21      485.84    550.90 o 
 -26  34   3     5979.55     6489.77    596.61 o 
 -23  34   3     1995.90     1462.67    413.35 o 
 -20  34   3     3133.80     2692.62    448.16 o 
 -17  34   3    58799.74    56926.48    977.88 o 
 -14  34   3     5808.17     6450.35    382.41 o 
 -11  34   3    11246.14    13629.64   1327.71 o 
  -8  34   3    10016.55    10580.99   1326.73 o 
  -5  34   3     8579.13     7492.33   1235.65 o 
  -2  34   3       56.02      -36.89    778.23 o 
   1  34   3      880.04     1048.26    613.93 o 
   4  34   3     1237.33     1734.56    874.93 o 
 -37  35   3     9299.54     8625.73    936.49 o 
 -34  35   3     3750.00     3938.16    806.57 o 
 -31  35   3      922.94      459.36    722.84 o 
 -28  35   3     6699.84     5868.83    755.50 o 
 -25  35   3      140.70     -101.76    541.23 o 
 -22  35   3    54418.28    51951.08   4057.23 o 
 -19  35   3     1186.61     1302.89    518.08 o 
 -16  35   3      730.32      813.27    456.10 o 
 -13  35   3     1736.16     1276.66    493.51 o 
 -10  35   3    21176.26    20378.60   2727.78 o 
  -7  35   3      158.32     -376.14    453.43 o 
  -4  35   3     5202.78     5574.04    886.91 o 
  -1  35   3       16.18      635.89    608.58 o 
   2  35   3     1658.08     1793.21    763.29 o 
 -36  36   3      882.80     1652.68    883.39 o 
 -33  36   3     9830.80     9050.73    665.05 o 
 -30  36   3       16.82      359.32    813.14 o 
 -27  36   3    18525.87    17500.48    654.53 o 
 -24  36   3       56.43       13.42    486.36 o 
 -21  36   3    14599.26    13708.70   1149.29 o 
 -18  36   3      143.59     -269.43    507.37 o 
 -15  36   3    29847.83    27880.16   1656.04 o 
 -12  36   3       56.37     -115.07    450.69 o 
  -9  36   3     2339.49     2640.76    645.30 o 
  -6  36   3      545.75      497.17    632.55 o 
  -3  36   3      105.33      951.67    615.73 o 
   0  36   3     9605.48     9037.83    737.69 o 
 -35  37   3      593.36      620.02    681.28 o 
 -32  37   3     5417.42     5242.84   1273.36 o 
 -29  37   3     3865.04     4603.47    720.00 o 
 -26  37   3    44974.18    48052.41   5699.24 o 
 -23  37   3     7556.25     6758.30    818.22 o 
 -20  37   3    36630.73    35324.04   2786.76 o 
 -17  37   3       82.46     -170.85    498.48 o 
 -14  37   3      302.23      -14.40    543.56 o 
 -11  37   3     6769.47     7558.22   1012.05 o 
  -8  37   3    17878.83    18346.49    703.61 o 
  -5  37   3    34619.92    36112.47   1083.44 o 
  -2  37   3    29745.16    29916.62   1228.69 o 
 -34  38   3     9347.98     9591.79    807.85 o 
 -31  38   3    40701.07    42909.50   2263.72 o 
 -28  38   3       51.03     -625.23    636.37 o 
 -25  38   3    14328.43    15336.67   1937.47 o 
 -22  38   3      400.66      356.25    485.73 o 
 -19  38   3      853.76      625.37    446.35 o 
 -16  38   3    13918.89    14321.18   1814.84 o 
 -13  38   3     6642.81     6882.13   1062.60 o 
 -10  38   3    38114.02    37630.36    957.20 o 
  -7  38   3     8632.56     8675.38   1184.49 o 
  -4  38   3     2874.06     3408.20    894.07 o 
 -33  39   3     2712.36     3889.77   1524.66 o 
 -30  39   3      975.17     2697.99   1214.45 o 
 -27  39   3      482.20      447.60    502.94 o 
 -24  39   3     2394.29     2089.69    570.90 o 
 -21  39   3    20243.94    18792.97   2627.35 o 
 -18  39   3      101.97      457.36    494.49 o 
 -15  39   3     2216.54     2340.79    574.88 o 
 -12  39   3      367.77      136.61    629.00 o 
  -9  39   3    22634.80    21100.37   1320.88 o 
  -6  39   3      624.28      412.95    948.63 o 
 -29  40   3       22.97     -451.36    879.04 o 
 -26  40   3    22313.47    19641.07   2656.68 o 
 -23  40   3      193.70     -479.33    603.98 o 
 -20  40   3        2.76      -37.59    483.69 o 
 -17  40   3     2628.51     1999.09    613.11 o 
 -14  40   3    28527.37    26108.04   4193.46 o 
 -11  40   3     3201.44     2914.66    640.85 o 
 -28  41   3     2565.71     2885.26    759.90 o 
 -25  41   3     4151.85     2070.45    658.44 o 
 -22  41   3     3557.13     3434.04   1033.98 o 
 -19  41   3    24307.22    22229.39   3768.83 o 
 -16  41   3      392.55      864.19    613.58 o 
 -13  41   3        0.52     -245.85    677.82 o 
 -21  42   3       42.42      322.41    720.63 o 
  -1   1   4   127122.48   120346.51   1334.43 o 
  -3   2   4    30498.00    29246.95    432.78 o 
   0   2   4    41780.51    43143.66    735.03 o 
  -5   3   4     4064.03     3207.19    336.39 o 
  -2   3   4    75954.02    74002.98   1746.43 o 
   1   3   4     7583.84     6605.27    310.24 o 
  -7   4   4   320465.28   314155.44   9642.64 o 
  -4   4   4    31544.16    30039.83    494.54 o 
  -1   4   4   252022.75   264690.81   3611.91 o 
   2   4   4   215977.66   213732.64   4730.06 o 
  -9   5   4      151.21      370.51    327.52 o 
  -6   5   4   105573.78   106704.34   1679.35 o 
  -3   5   4     9208.68     9007.68    350.20 o 
   0   5   4   358129.81   353241.63   5717.45 o 
   3   5   4      157.13      250.42    307.92 o 
 -11   6   4    10103.11    11594.44    356.75 o 
  -8   6   4        7.32      927.15    517.33 o 
  -5   6   4   264299.50   255957.95   3843.92 o 
  -2   6   4     1026.44     1569.83    318.95 o 
   1   6   4    58979.05    60210.50   1295.18 o 
   4   6   4     6298.15     5500.77    299.43 o 
 -13   7   4       64.92     -124.58    329.65 o 
 -10   7   4   136360.41   131198.27   3188.85 o 
  -7   7   4    28631.55    28214.94    805.12 o 
  -4   7   4     8337.95     8767.43    426.20 o 
  -1   7   4      815.65      684.00    323.04 o 
   2   7   4     1672.78     1440.95    289.44 o 
   5   7   4   253283.63   241037.69   7832.55 o 
 -15   8   4    50635.16    51654.73    758.11 o 
 -12   8   4    47205.35    45043.66   1283.14 o 
  -9   8   4     1271.64     1782.03    297.89 o 
  -6   8   4   221023.03   213011.00   6104.46 o 
  -3   8   4    50254.04    47536.42   1375.26 o 
   0   8   4   402412.47   387975.69   4990.44 o 
   3   8   4     9888.62     8602.75    333.91 o 
   6   8   4     1109.16     1095.75    340.46 o 
 -17   9   4      745.38      786.53    301.05 o 
 -14   9   4     3668.92     3540.82    365.83 o 
 -11   9   4   167355.42   154865.50   2725.39 o 
  -8   9   4     4121.78     3896.16    359.39 o 
  -5   9   4   128346.79   118216.95   2642.98 o 
  -2   9   4     7667.22     7837.45    370.56 o 
   1   9   4    44385.41    40420.11   1446.17 o 
   4   9   4     5702.21     5862.03    384.92 o 
   7   9   4    47282.37    45958.37    660.45 o 
 -19  10   4     5712.85     6715.86    372.23 o 
 -16  10   4    95112.34    88383.88   2166.13 o 
 -13  10   4     5448.21     4491.46    423.23 o 
 -10  10   4    63453.75    60076.89    799.59 o 
  -7  10   4    12475.67    10536.32    365.69 o 
  -4  10   4   252481.16   246680.98   3911.75 o 
  -1  10   4     9729.93     8844.73    368.12 o 
   2  10   4   128236.17   138562.02   2213.32 o 
   5  10   4     2025.17     2115.32    369.79 o 
   8  10   4      352.08      488.42    320.07 o 
 -21  11   4    79849.80    75251.46   1944.00 o 
 -18  11   4    15760.17    15577.25    462.60 o 
 -15  11   4      420.83       29.08    361.08 o 
 -12  11   4    33299.13    32273.32    518.27 o 
  -9  11   4   271661.38   258746.08   4256.05 o 
  -6  11   4    14849.47    14729.41    459.26 o 
  -3  11   4       29.00       30.21    254.42 o 
   0  11   4    23729.86    24179.38    556.87 o 
   3  11   4     1941.76     2262.36    321.05 o 
   6  11   4   119923.95   121081.61   4016.32 o 
   9  11   4    54676.72    57314.77    833.10 o 
 -23  12   4    21743.29    23496.19    505.80 o 
 -20  12   4    16051.97    18095.99    438.55 o 
 -17  12   4     7116.57     5418.96    350.06 o 
 -14  12   4   139099.86   142677.72   3931.29 o 
 -11  12   4    27100.26    25681.97    696.76 o 
  -8  12   4    22184.25    22144.36    929.30 o 
  -5  12   4       11.99      187.52    234.52 o 
  -2  12   4     6727.34     7117.05    348.34 o 
   1  12   4    73529.02    70117.34   1847.73 o 
   4  12   4     5342.52     4089.58    338.30 o 
   7  12   4      911.23      990.94    348.82 o 
  10  12   4       54.61     -182.21    284.96 o 
 -25  13   4    63428.35    64790.40   1324.87 o 
 -22  13   4     6186.72     5906.86    341.52 o 
 -19  13   4   166170.64   166823.38   3340.16 o 
 -16  13   4    25396.63    25328.67    809.61 o 
 -13  13   4     6635.94     6347.13    342.73 o 
 -10  13   4    20133.16    19718.54    444.87 o 
  -7  13   4    86577.43    88347.73   2504.97 o 
  -4  13   4   362257.94   367878.50   4317.01 o 
  -1  13   4     1506.41     2237.63    305.13 o 
   2  13   4     1154.65     1478.96    332.57 o 
   5  13   4     3629.11     3422.83    367.21 o 
   8  13   4    61103.45    59483.52   1043.11 o 
  11  13   4    12732.11    13367.34    382.11 o 
 -27  14   4      493.90      213.86    377.76 o 
 -24  14   4     7776.44     7720.96    391.91 o 
 -21  14   4     2642.91     2901.43    327.27 o 
 -18  14   4    10404.09     9693.80    392.74 o 
 -15  14   4    75604.14    71514.09   1152.42 o 
 -12  14   4    30813.62    31827.46    502.90 o 
  -9  14   4   185422.72   183780.28   4563.36 o 
  -6  14   4     7831.59     6652.11    370.95 o 
  -3  14   4    19250.26    17851.52    413.25 o 
   0  14   4    39005.87    40383.21   1027.14 o 
   3  14   4    61755.49    57016.06   1897.06 o 
   6  14   4     5619.08     5508.15    346.84 o 
   9  14   4     2340.07     2473.65    362.55 o 
  12  14   4    18575.99    18454.56    390.33 o 
 -29  15   4     1206.88     1320.23    421.15 o 
 -26  15   4    23777.90    24838.02    457.83 o 
 -23  15   4     5470.23     5824.44    412.24 o 
 -20  15   4    52296.96    48374.55   1421.45 o 
 -17  15   4     7546.39     7007.54    362.86 o 
 -14  15   4    18970.96    18047.66    382.41 o 
 -11  15   4   202101.41   205238.41   2716.44 o 
  -8  15   4   140006.30   132626.44   3819.85 o 
  -5  15   4    37499.29    36975.70   1045.10 o 
  -2  15   4    58670.70    56461.77   1265.69 o 
   1  15   4      156.18      460.63    313.65 o 
   4  15   4     3415.96     3837.95    335.35 o 
   7  15   4    60251.19    59758.09   1715.44 o 
  10  15   4      507.69      261.99    347.91 o 
  13  15   4    70031.76    72770.96    712.02 o 
 -31  16   4    36331.02    34178.20   1140.13 o 
 -28  16   4       21.38      284.78    388.15 o 
 -25  16   4    38034.64    37872.62    673.69 o 
 -22  16   4    22919.23    22291.36    804.81 o 
 -19  16   4     2350.67     2499.62    418.77 o 
 -16  16   4   133825.19   132623.42   2606.61 o 
 -13  16   4    67337.23    62492.06   1259.74 o 
 -10  16   4    15375.29    15240.26    392.94 o 
  -7  16   4     4796.53     3923.23    311.24 o 
  -4  16   4    33826.75    30656.18   1125.33 o 
  -1  16   4     4621.11     4301.87    371.09 o 
   2  16   4   120015.61   124346.98   1445.81 o 
   5  16   4     1128.35      859.85    298.58 o 
   8  16   4    28211.30    26397.08    723.58 o 
  11  16   4    16979.88    16955.37    393.08 o 
  14  16   4    16857.32    16644.16    510.76 o 
 -33  17   4     1020.15     1122.16    456.47 o 
 -30  17   4     1639.61     1650.72    516.25 o 
 -27  17   4    72295.09    72151.05    846.69 o 
 -24  17   4     3922.49     4075.89    389.55 o 
 -21  17   4   112039.48   107134.33   1551.99 o 
 -18  17   4   119583.60   120929.92   4189.10 o 
 -15  17   4    15068.33    15575.62    377.99 o 
 -12  17   4    43943.73    42029.30   1476.51 o 
  -9  17   4      777.98      517.07    312.15 o 
  -6  17   4     7734.34     7135.02    415.50 o 
  -3  17   4    76512.63    77846.65   2256.43 o 
   0  17   4     6167.80     6329.94    331.90 o 
   3  17   4     4642.83     4410.44    369.37 o 
   6  17   4     6013.56     6245.74    382.32 o 
   9  17   4    36606.90    36122.64   1190.55 o 
  12  17   4       82.36      282.39    405.27 o 
  15  17   4      258.54      129.37    363.33 o 
 -35  18   4      137.42     -356.55    510.49 o 
 -32  18   4    69274.02    70255.33   1551.86 o 
 -29  18   4    22094.59    22623.70    557.72 o 
 -26  18   4    30631.82    30820.19    937.58 o 
 -23  18   4    80388.65    83920.30   1943.91 o 
 -20  18   4    13807.32    13320.02    390.69 o 
 -17  18   4    33652.94    35083.16    852.81 o 
 -14  18   4     2572.45     2819.39    318.66 o 
 -11  18   4    18129.97    17438.51    414.42 o 
  -8  18   4   100621.09   101926.76   4002.32 o 
  -5  18   4     7045.62     7684.98    371.92 o 
  -2  18   4     7356.56     7160.23    338.39 o 
   1  18   4      529.21      504.09    315.56 o 
   4  18   4    60340.24    62929.95   1470.89 o 
   7  18   4      890.98      870.03    375.54 o 
  10  18   4       48.42      133.52    333.33 o 
  13  18   4      242.69      197.31    369.61 o 
  16  18   4      703.99       44.86    544.04 o 
 -37  19   4    32087.87    30478.10    769.21 o 
 -34  19   4     2841.49     3050.88    528.58 o 
 -31  19   4      313.67      248.63    485.55 o 
 -28  19   4      679.10      524.50    407.57 o 
 -25  19   4    34193.00    34206.32   1161.46 o 
 -22  19   4     2085.13     2208.88    457.32 o 
 -19  19   4      789.20      857.44    345.98 o 
 -16  19   4     3595.72     4239.87    387.66 o 
 -13  19   4    90126.80    87905.31   1461.79 o 
 -10  19   4   143905.81   151329.09   2914.46 o 
  -7  19   4    79264.67    73777.42   1687.37 o 
  -4  19   4    77312.32    77857.38   2107.60 o 
  -1  19   4   103443.21   103746.84   1305.57 o 
   2  19   4     1135.45     1413.70    437.55 o 
   5  19   4      747.53     1012.19    358.04 o 
   8  19   4     3007.19     2952.00    379.48 o 
  11  19   4        5.76       88.07    417.05 o 
  14  19   4    78164.05    76702.85    909.63 o 
  17  19   4     2870.39     2716.71    472.18 o 
 -39  20   4     1842.27     2906.49    594.85 o 
 -36  20   4    13501.01    13552.46    674.73 o 
 -33  20   4     7253.08     6812.32    556.87 o 
 -30  20   4    43281.03    43965.68   1486.35 o 
 -27  20   4     1269.98      823.55    432.85 o 
 -24  20   4      340.94       25.92    461.84 o 
 -21  20   4     4891.67     4610.39    443.84 o 
 -18  20   4      302.59      276.18    325.85 o 
 -15  20   4   221936.17   224882.08   5187.74 o 
 -12  20   4    79017.81    74504.32   1820.79 o 
  -9  20   4    14004.65    13642.52    417.64 o 
  -6  20   4    27055.16    26007.17    525.59 o 
  -3  20   4     7352.18     7402.88    416.87 o 
   0  20   4     5307.65     6153.41    505.07 o 
   3  20   4    83214.22    84154.30   2907.65 o 
   6  20   4     3901.90     4449.42    392.29 o 
   9  20   4    62064.29    62399.77   1353.02 o 
  12  20   4      127.74      806.60    435.49 o 
  15  20   4     5549.61     5342.76    519.84 o 
  18  20   4     1243.94      758.36    578.09 o 
 -41  21   4    11826.59    11369.95   1377.07 o 
 -38  21   4     8833.91     8748.36    738.75 o 
 -35  21   4    38918.32    40223.74    868.51 o 
 -32  21   4      286.90      123.51    524.58 o 
 -29  21   4       64.48     -591.81    608.00 o 
 -26  21   4    11341.69     9943.20    521.01 o 
 -23  21   4     2209.56     1963.89    391.91 o 
 -20  21   4   197751.78   197695.59   5405.60 o 
 -17  21   4    42015.24    41879.41    780.97 o 
 -14  21   4     6895.93     6651.97    411.39 o 
 -11  21   4    19646.44    18031.75    390.71 o 
  -8  21   4    39549.48    39180.45   1122.44 o 
  -5  21   4     2635.06     2522.07    295.41 o 
  -2  21   4    51533.82    50663.38   2156.05 o 
   1  21   4     3369.70     3218.14    497.17 o 
   4  21   4    53221.69    53245.13    642.23 o 
   7  21   4     1270.06     1434.76    375.81 o 
  10  21   4    31022.64    31263.79    630.94 o 
  13  21   4     1067.49     1119.66    500.04 o 
  16  21   4    16495.18    15910.27    669.40 o 
  19  21   4     1634.78     1831.66    545.17 o 
 -40  22   4    12565.84    11837.07    720.87 o 
 -37  22   4      486.42      669.69    627.42 o 
 -34  22   4     8668.24     8520.73    647.24 o 
 -31  22   4    29588.56    29650.44    956.83 o 
 -28  22   4      680.73      820.28    608.24 o 
 -25  22   4    88710.61    92865.91   3588.72 o 
 -22  22   4    29232.79    31353.69   1448.94 o 
 -19  22   4     2273.09     2040.09    366.46 o 
 -16  22   4     7334.68     7347.08    457.03 o 
 -13  22   4    11924.13    10985.92    343.27 o 
 -10  22   4      129.07      344.06    290.54 o 
  -7  22   4    85838.52    87376.63   2057.04 o 
  -4  22   4     5378.02     5356.95    404.94 o 
  -1  22   4    12583.83    12412.81    519.97 o 
   2  22   4     8362.69     7468.50    529.36 o 
   5  22   4    52483.18    48554.65    859.81 o 
   8  22   4     6954.42     7465.16    517.23 o 
  11  22   4     8513.73     8589.04    509.75 o 
  14  22   4     8541.29     7594.97    492.23 o 
  17  22   4       40.35     -176.44    540.36 o 
 -39  23   4      552.24      644.63    673.30 o 
 -36  23   4    31961.69    29383.66    691.02 o 
 -33  23   4     7865.38     7075.62    543.52 o 
 -30  23   4    16253.52    16998.76    922.79 o 
 -27  23   4     4373.29     5032.95    664.12 o 
 -24  23   4    12154.45    12022.05    445.98 o 
 -21  23   4      989.06     1150.84    486.80 o 
 -18  23   4      294.49      367.09    363.61 o 
 -15  23   4       16.36     -142.52    379.85 o 
 -12  23   4    10898.34    11791.35    403.81 o 
  -9  23   4    12427.48    12416.25    399.29 o 
  -6  23   4    25355.29    24834.94    487.23 o 
  -3  23   4    26900.63    25668.56   1078.02 o 
   0  23   4   111224.09   118458.52   2753.90 o 
   3  23   4      527.65      674.34    376.33 o 
   6  23   4     2483.84     2909.03    451.74 o 
   9  23   4     8181.52     7844.30    473.02 o 
  12  23   4     5946.21     5237.62    541.75 o 
  15  23   4    42734.07    38298.18   3397.92 o 
  18  23   4     1512.52     3258.39   1125.12 o 
 -41  24   4     3336.98     4227.38    737.10 o 
 -38  24   4     1551.03     2009.11    699.06 o 
 -35  24   4     1413.70     -211.47    851.03 o 
 -32  24   4    10545.96     9712.59    519.79 o 
 -29  24   4    57822.85    58939.55   1077.95 o 
 -26  24   4     2055.85     2355.02    444.35 o 
 -23  24   4    32731.29    33930.93    826.36 o 
 -20  24   4     4389.98     4317.72    383.85 o 
 -17  24   4    38592.97    36932.91    691.53 o 
 -14  24   4    99716.16   101514.00   1679.20 o 
 -11  24   4    68967.74    68718.45    752.89 o 
  -8  24   4    87007.02    92929.96   1606.44 o 
  -5  24   4    82966.54    84339.18   2894.08 o 
  -2  24   4     2056.43     2097.07    424.45 o 
   1  24   4     3817.72     3989.50    374.01 o 
   4  24   4      215.71      598.07    453.32 o 
   7  24   4     7820.17     8080.22    477.57 o 
  10  24   4    85318.46    87371.39   3743.17 o 
  13  24   4     2185.50     1730.93    544.19 o 
  16  24   4     2300.86     1404.60    662.70 o 
 -40  25   4     8213.09     8155.24    927.99 o 
 -37  25   4    12251.63    13620.30    674.52 o 
 -34  25   4    43631.30    46121.16    919.85 o 
 -31  25   4      508.03       10.78    590.33 o 
 -28  25   4    17772.46    17682.88    509.95 o 
 -25  25   4      836.76      757.31    430.70 o 
 -22  25   4    38807.72    37945.35   1396.49 o 
 -19  25   4    73768.51    73531.54   1118.99 o 
 -16  25   4    42663.63    42955.16    991.80 o 
 -13  25   4    15559.62    16157.46    483.09 o 
 -10  25   4    10403.31    10552.31    427.79 o 
  -7  25   4     4260.55     4384.41    369.82 o 
  -4  25   4      592.06      715.31    457.71 o 
  -1  25   4       11.16      278.25    457.70 o 
   2  25   4      271.82      -36.22    489.72 o 
   5  25   4    48110.64    44837.30    837.64 o 
   8  25   4     5572.87     5624.37    580.23 o 
  11  25   4     1085.76     2008.61    585.49 o 
  14  25   4     4343.28     3830.91    776.31 o 
 -39  26   4    10984.07    11214.52    661.08 o 
 -36  26   4     4969.50     6628.48   1162.22 o 
 -33  26   4     2814.81     2673.66    640.07 o 
 -30  26   4      265.23     1040.09    822.51 o 
 -27  26   4       84.32      599.51    463.27 o 
 -24  26   4    33762.54    35316.18   1624.87 o 
 -21  26   4     6483.44     6779.01    416.74 o 
 -18  26   4       54.92       38.60    386.68 o 
 -15  26   4     1101.03     1271.79    385.98 o 
 -12  26   4    25000.57    25183.82    872.72 o 
  -9  26   4     2149.39     2492.18    415.46 o 
  -6  26   4    22910.04    21726.73    970.94 o 
  -3  26   4     3376.20     3308.07    416.30 o 
   0  26   4    25061.55    25003.31    641.74 o 
   3  26   4    50063.99    48666.25    906.22 o 
   6  26   4    41691.00    38331.87   2363.46 o 
   9  26   4     2725.17     2311.81    578.52 o 
  12  26   4    14672.88    13157.95   2557.50 o 
 -38  27   4      175.79       63.15    628.43 o 
 -35  27   4     6402.38     6032.21    910.42 o 
 -32  27   4      351.35      105.99    718.35 o 
 -29  27   4    36329.67    36125.94   1035.13 o 
 -26  27   4     9378.01     8905.88    576.06 o 
 -23  27   4    18188.80    18505.63    507.43 o 
 -20  27   4     5997.55     5234.68    354.11 o 
 -17  27   4    37382.57    34855.78    798.55 o 
 -14  27   4      139.95     -212.03    375.43 o 
 -11  27   4      351.88     -134.17    353.67 o 
  -8  27   4     3025.30     3482.22    352.71 o 
  -5  27   4     7852.45     7696.91    499.56 o 
  -2  27   4    51289.27    50669.12    672.65 o 
   1  27   4    67380.48    69526.78   2144.52 o 
   4  27   4     2531.38     3428.40    877.47 o 
   7  27   4    11061.85    11652.71   1447.88 o 
  10  27   4     9970.32     9223.62   1731.14 o 
  13  27   4     1844.04      638.01    616.64 o 
 -37  28   4     2343.78     1765.82    642.95 o 
 -34  28   4     9217.61     8696.65    623.58 o 
 -31  28   4    34535.48    34022.39    695.85 o 
 -28  28   4    29102.54    29472.75    648.40 o 
 -25  28   4     9706.62     9763.96    617.19 o 
 -22  28   4    13013.71    13643.21    517.54 o 
 -19  28   4      846.23     1031.36    414.69 o 
 -16  28   4     2820.88     2693.02    360.99 o 
 -13  28   4    72927.18    72617.98   1174.11 o 
 -10  28   4    15507.42    15370.61    461.19 o 
  -7  28   4    28904.73    28967.25   1297.61 o 
  -4  28   4    48150.88    48814.24   1552.04 o 
  -1  28   4      657.98      -14.52    420.55 o 
   2  28   4    16776.74    14538.45   1029.95 o 
   5  28   4      953.22      449.78    462.14 o 
   8  28   4     4801.37     4214.24    870.30 o 
  11  28   4    35590.21    31443.62   6382.66 o 
 -39  29   4      590.77     -777.47    777.47 o 
 -36  29   4    21928.09    21582.70   1328.34 o 
 -33  29   4    40531.64    38405.13   1398.75 o 
 -30  29   4     3099.58     3663.12    644.83 o 
 -27  29   4     7056.81     7373.12    509.21 o 
 -24  29   4       76.28      151.53    440.70 o 
 -21  29   4     4753.76     4805.25    460.04 o 
 -18  29   4    50904.06    52091.04   1161.90 o 
 -15  29   4    37328.72    36506.33    964.55 o 
 -12  29   4    38146.63    40431.61    771.19 o 
  -9  29   4     9931.17     9050.80    447.01 o 
  -6  29   4     7860.03     7004.21    469.57 o 
  -3  29   4      533.53     1153.53    440.61 o 
   0  29   4     2568.68     3278.31    815.24 o 
   3  29   4     1324.22     1085.29    440.46 o 
   6  29   4    13610.31    11667.65   2469.29 o 
   9  29   4      575.49      293.10    507.60 o 
 -38  30   4     9375.72    10220.68    621.84 o 
 -35  30   4     2128.85     1785.50    647.85 o 
 -32  30   4     6033.71     5103.84   1160.56 o 
 -29  30   4    15875.07    16367.18    686.79 o 
 -26  30   4       13.83      291.45    456.96 o 
 -23  30   4    33397.98    33285.86   1732.80 o 
 -20  30   4       33.23      357.32    491.71 o 
 -17  30   4    17064.62    18047.24    571.59 o 
 -14  30   4     8811.81     8823.82    486.39 o 
 -11  30   4    46607.84    46746.45    603.71 o 
  -8  30   4      685.93      633.79    458.86 o 
  -5  30   4    19768.53    20533.51    571.09 o 
  -2  30   4     1268.17     1109.17    438.29 o 
   1  30   4     4838.78     3905.04    800.99 o 
   4  30   4    11794.87    10128.30   2129.31 o 
   7  30   4     7111.06     4804.32   1504.59 o 
 -37  31   4      918.09     -287.20    620.47 o 
 -34  31   4     3547.58     3662.13    725.49 o 
 -31  31   4      361.41     -470.20    713.52 o 
 -28  31   4    23666.75    23169.17    662.87 o 
 -25  31   4     1549.50     1846.13    514.10 o 
 -22  31   4      175.07      176.90    423.54 o 
 -19  31   4    16120.64    16183.68    569.68 o 
 -16  31   4    85241.27    86031.02   2101.94 o 
 -13  31   4        6.64      244.06    478.58 o 
 -10  31   4     3173.99     3459.47    490.30 o 
  -7  31   4      871.41      377.87    479.81 o 
  -4  31   4      739.53     1201.93    509.49 o 
  -1  31   4    44213.90    41399.14   7291.05 o 
   2  31   4    14795.57    13713.90   2994.16 o 
   5  31   4    11306.58     9006.69   2153.59 o 
 -36  32   4     1923.40     3117.80    775.83 o 
 -33  32   4    13140.15    13944.83    756.49 o 
 -30  32   4     2565.95     2551.93    627.18 o 
 -27  32   4      602.84      380.08    726.10 o 
 -24  32   4     4865.66     4462.51    591.70 o 
 -21  32   4    26049.70    24670.30   1187.82 o 
 -18  32   4     3803.95     2977.78    508.17 o 
 -15  32   4        4.74     -442.30    442.30 o 
 -12  32   4     6878.96     6957.21    467.62 o 
  -9  32   4      269.52     -218.55    475.70 o 
  -6  32   4    84872.82    90602.11   2088.40 o 
  -3  32   4    14318.17    12805.83   2280.20 o 
   0  32   4     8208.52     6528.36   1568.91 o 
   3  32   4     7511.91     6345.22   2203.63 o 
   6  32   4     1238.86      736.81    600.60 o 
 -35  33   4    19727.12    19061.76   1299.11 o 
 -32  33   4    13553.87    13769.64    759.48 o 
 -29  33   4    16741.58    17507.46    767.73 o 
 -26  33   4    24250.02    25325.18    648.66 o 
 -23  33   4     2268.91     1626.98    501.58 o 
 -20  33   4        9.78      354.72    418.23 o 
 -17  33   4    15282.06    15164.54    542.71 o 
 -14  33   4     3621.06     3440.92    448.62 o 
 -11  33   4    74858.27    75423.09    807.60 o 
  -8  33   4     1961.59     2548.41    668.43 o 
  -5  33   4       57.65      -94.10    499.63 o 
  -2  33   4        3.72      -56.38    474.01 o 
   1  33   4     4689.29     3789.99   1174.74 o 
   4  33   4     1337.98      395.16    610.93 o 
 -34  34   4    10010.90    10609.11    751.79 o 
 -31  34   4     8200.74     9027.50    966.60 o 
 -28  34   4     3065.29     3070.70    514.44 o 
 -25  34   4       55.09      115.39    540.13 o 
 -22  34   4     6893.54     7560.64   1028.08 o 
 -19  34   4     1030.60     1274.07    509.11 o 
 -16  34   4    24855.95    26213.03    984.44 o 
 -13  34   4      156.03       52.81    533.14 o 
 -10  34   4    20450.63    21292.19   1103.35 o 
  -7  34   4     3133.20     2637.35    515.29 o 
  -4  34   4    13889.34    13614.09   3241.88 o 
  -1  34   4      139.69     -399.69    534.22 o 
   2  34   4       16.61       58.74    643.52 o 
 -36  35   4      879.18     1570.61   1113.63 o 
 -33  35   4     8719.54     9371.32   1022.05 o 
 -30  35   4       67.29       98.78    620.31 o 
 -27  35   4     4011.86     3417.44    638.43 o 
 -24  35   4      873.57     1385.95    525.15 o 
 -21  35   4     3410.45     3328.75    733.72 o 
 -18  35   4     7299.92     8130.39    541.52 o 
 -15  35   4    37185.73    35641.05    941.58 o 
 -12  35   4     7201.74     8426.49   1162.64 o 
  -9  35   4    12044.99    10825.96   1864.59 o 
  -6  35   4      364.31      317.81    626.86 o 
  -3  35   4      337.99      168.27    578.91 o 
   0  35   4    14427.48    14125.01   3446.19 o 
 -35  36   4     2430.13     3848.64    888.81 o 
 -32  36   4     6327.50     6736.45   1022.65 o 
 -29  36   4      662.44     1302.82    707.15 o 
 -26  36   4        5.75     -348.45    530.32 o 
 -23  36   4    21743.88    19441.51   2599.35 o 
 -20  36   4    28897.37    29085.71   3121.75 o 
 -17  36   4      335.67      137.01    521.95 o 
 -14  36   4     8617.17     7256.47    606.06 o 
 -11  36   4     1348.16     1681.72    518.27 o 
  -8  36   4      698.22      -30.98    713.91 o 
  -5  36   4    15816.12    13970.79   3454.11 o 
  -2  36   4     1577.23     1574.22    659.15 o 
 -34  37   4    10724.47     9669.62    689.39 o 
 -31  37   4     1734.74     1383.74    794.64 o 
 -28  37   4     5409.06     5684.05    925.83 o 
 -25  37   4    20572.38    21473.94   2587.33 o 
 -22  37   4      556.90      388.23    582.05 o 
 -19  37   4     2425.11     2141.21    555.33 o 
 -16  37   4      301.76      101.99    505.47 o 
 -13  37   4       22.47      729.90    621.71 o 
 -10  37   4    26636.29    28554.54   4281.14 o 
  -7  37   4     2686.69     1343.28    535.82 o 
  -4  37   4     1306.07     -223.95    743.82 o 
 -30  38   4     4729.27     4996.41    870.48 o 
 -27  38   4     2037.37     3246.15    833.42 o 
 -24  38   4     3712.06     2246.40    825.33 o 
 -21  38   4     1401.95      974.85    575.30 o 
 -18  38   4     1566.70     1298.42    605.40 o 
 -15  38   4    15521.50    15176.68   1840.65 o 
 -12  38   4      262.43      280.16    572.75 o 
  -9  38   4      628.79     1130.04    570.23 o 
  -6  38   4     6488.31     5213.66   1526.03 o 
 -29  39   4      296.40      528.67    885.51 o 
 -26  39   4     1400.67      486.23    772.01 o 
 -23  39   4      252.47        5.91    563.32 o 
 -20  39   4     9344.29     8595.46   1704.42 o 
 -17  39   4     9774.96     7522.25   1675.62 o 
 -14  39   4    11897.34     9449.58   1908.36 o 
 -11  39   4    20299.62    21404.35   3955.04 o 
 -28  40   4      256.41     1018.70   1049.30 o 
 -25  40   4      170.97      211.14    634.29 o 
 -22  40   4    13828.42    10051.19   2086.23 o 
 -19  40   4     9752.15     7393.60   1832.69 o 
 -16  40   4     6106.17     5178.75   2224.30 o 
 -13  40   4     6642.56     4909.41   1337.04 o 
 -21  41   4      580.68      841.17    646.35 o 
 -18  41   4     2901.43      261.49   1325.00 o 
   0   1   5    19152.16    19292.16    345.76 o 
  -2   2   5     2696.59     3028.97    289.44 o 
   1   2   5     1603.43     1255.57    263.78 o 
  -4   3   5     1392.05     1525.11    283.13 o 
  -1   3   5   261323.00   253454.48   4063.36 o 
   2   3   5    34389.50    35155.61    746.92 o 
  -6   4   5   266335.69   251922.08   3933.38 o 
  -3   4   5      363.27      767.48    257.03 o 
   0   4   5    50786.80    52840.60   1002.40 o 
   3   4   5     5435.61     5536.37    309.19 o 
  -8   5   5      172.47       47.78    301.82 o 
  -5   5   5    11432.95     9865.69    324.00 o 
  -2   5   5     1656.01     1385.82    292.15 o 
   1   5   5    56860.50    52359.69    887.41 o 
   4   5   5    66505.90    67749.22   1635.17 o 
 -10   6   5    53948.83    50952.95    915.94 o 
  -7   6   5    22721.11    23619.66    464.78 o 
  -4   6   5    99996.34    95121.41   1249.30 o 
  -1   6   5      100.03      172.19    273.28 o 
   2   6   5    11739.67    11826.17    392.93 o 
   5   6   5    87584.50    80430.30   2315.97 o 
 -12   7   5     2769.89     2825.85    335.91 o 
  -9   7   5     8739.67     7919.16    349.28 o 
  -6   7   5     1828.61     1378.98    324.39 o 
  -3   7   5    11406.20    11384.00    366.14 o 
   0   7   5   131947.92   129667.79   1761.54 o 
   3   7   5     6433.35     7537.28    478.24 o 
   6   7   5   152053.55   154863.11   1127.70 o 
 -14   8   5     2073.45     1696.87    336.35 o 
 -11   8   5      203.28      218.78    319.39 o 
  -8   8   5    60642.05    65929.64   1000.61 o 
  -5   8   5   133540.08   135999.92   1259.76 o 
  -2   8   5    22974.06    25385.62    712.49 o 
   1   8   5    36596.52    34567.35    780.99 o 
   4   8   5       40.12      411.40    336.05 o 
   7   8   5    12904.37    11238.91    382.57 o 
 -16   9   5     2102.27     2318.83    313.59 o 
 -13   9   5    22402.07    20865.01    461.04 o 
 -10   9   5   332433.34   347053.09   3675.52 o 
  -7   9   5      758.83      940.28    322.07 o 
  -4   9   5     1770.82     1404.81    323.12 o 
  -1   9   5    28934.20    26189.95    426.07 o 
   2   9   5    27209.74    25320.30   1070.06 o 
   5   9   5    48980.75    48497.29   1585.07 o 
   8   9   5     4103.26     3856.37    340.14 o 
 -18  10   5     1123.45      578.84    303.13 o 
 -15  10   5    32431.42    33902.02    538.20 o 
 -12  10   5    68370.56    64999.02   1241.55 o 
  -9  10   5    28463.63    26052.07    501.85 o 
  -6  10   5    91999.27    91130.80   1659.48 o 
  -3  10   5   111402.84   101436.60   2484.42 o 
   0  10   5     4696.16     4163.99    336.72 o 
   3  10   5    34261.64    35526.23    525.18 o 
   6  10   5      620.67      559.85    326.13 o 
   9  10   5    24164.00    23778.98    424.48 o 
 -20  11   5     4004.12     3707.78    311.91 o 
 -17  11   5   151946.28   152546.86   3643.45 o 
 -14  11   5   117917.31   110446.59   4311.97 o 
 -11  11   5    17319.39    17446.70    482.31 o 
  -8  11   5   170097.20   166528.63   4221.70 o 
  -5  11   5    11621.40     9771.72    409.93 o 
  -2  11   5    61693.64    64629.34    673.75 o 
   1  11   5      456.50      219.77    310.18 o 
   4  11   5    23505.63    25104.08    416.39 o 
   7  11   5   124929.66   121925.88   3742.95 o 
  10  11   5      966.56      851.06    359.56 o 
 -22  12   5   115315.73   120327.06   1188.01 o 
 -19  12   5    70877.89    67662.19    873.22 o 
 -16  12   5     1722.70     1905.59    335.25 o 
 -13  12   5    34199.93    33306.64    938.39 o 
 -10  12   5    38691.47    35604.24    520.08 o 
  -7  12   5   115102.70   120288.05   2630.67 o 
  -4  12   5    48594.84    45367.27    850.00 o 
  -1  12   5      528.47      684.14    341.52 o 
   2  12   5    42354.92    40366.19    903.41 o 
   5  12   5    19477.54    18757.64    403.03 o 
   8  12   5    13912.19    13531.13    414.49 o 
  11  12   5     5017.32     5179.67    381.54 o 
 -24  13   5      270.13      201.63    389.49 o 
 -21  13   5     8571.01     8328.90    368.66 o 
 -18  13   5     3546.90     3441.87    404.60 o 
 -15  13   5    27510.88    26970.84    566.63 o 
 -12  13   5    37928.68    39923.65    517.31 o 
  -9  13   5    90783.30    90090.70   1258.43 o 
  -6  13   5     5662.85     5490.48    351.69 o 
  -3  13   5    32518.00    29512.48    669.10 o 
   0  13   5    58208.77    56531.05   1385.27 o 
   3  13   5     9483.28     9420.14    337.29 o 
   6  13   5      506.43      368.67    272.52 o 
   9  13   5    12330.89    11740.97    340.42 o 
  12  13   5     6702.09     6607.19    343.30 o 
 -26  14   5    23491.46    23832.11    595.27 o 
 -23  14   5     1114.05     1245.39    366.64 o 
 -20  14   5     3713.05     3237.79    399.93 o 
 -17  14   5     7258.06     6616.97    381.46 o 
 -14  14   5    73506.81    73919.16   1259.88 o 
 -11  14   5    49884.30    49367.34    579.20 o 
  -8  14   5      716.99      900.60    329.10 o 
  -5  14   5   213320.50   212832.41   5100.58 o 
  -2  14   5    96490.77    97160.47    799.73 o 
   1  14   5     5846.91     6831.50    377.30 o 
   4  14   5    15592.28    15331.06    453.01 o 
   7  14   5      301.95      233.58    369.84 o 
  10  14   5    14338.20    13862.60    385.38 o 
  13  14   5    78299.02    75385.16   2802.00 o 
 -28  15   5       53.47     -251.86    445.06 o 
 -25  15   5    34260.09    33375.86    497.05 o 
 -22  15   5     9435.27     9852.90    435.92 o 
 -19  15   5     1462.43     1280.89    425.01 o 
 -16  15   5   100896.95    95717.57   2618.49 o 
 -13  15   5    28348.64    26710.04    670.98 o 
 -10  15   5   209736.84   212108.77   1512.39 o 
  -7  15   5   120325.24   125801.57   3445.67 o 
  -4  15   5     1717.66     2638.34    287.88 o 
  -1  15   5    20340.79    19194.14    780.45 o 
   2  15   5     2914.21     2869.55    313.67 o 
   5  15   5    26669.34    27588.74    534.56 o 
   8  15   5   120015.08   121911.77   3179.96 o 
  11  15   5    10218.03    10212.97    368.82 o 
  14  15   5       80.24      402.98    382.42 o 
 -30  16   5    24475.79    25483.55    490.01 o 
 -27  16   5     1609.48     1674.34    407.90 o 
 -24  16   5    19947.97    19485.72    493.65 o 
 -21  16   5   130330.34   127177.38   2993.64 o 
 -18  16   5    69450.07    64671.99   1211.99 o 
 -15  16   5    44766.23    43333.23    902.71 o 
 -12  16   5    19085.72    18844.12    397.71 o 
  -9  16   5    43335.09    43522.05    699.49 o 
  -6  16   5    14916.33    14928.95    441.05 o 
  -3  16   5     3483.97     4078.39    324.45 o 
   0  16   5    36903.62    35319.35    805.14 o 
   3  16   5    84609.95    87020.00   3048.25 o 
   6  16   5     1564.09     1485.62    398.82 o 
   9  16   5    24782.83    25666.13    468.95 o 
  12  16   5     5165.40     4919.29    407.70 o 
  15  16   5    18178.13    19232.60    507.61 o 
 -32  17   5      113.81     -137.19    443.30 o 
 -29  17   5     3301.31     3258.22    405.32 o 
 -26  17   5    77727.23    76798.90    621.99 o 
 -23  17   5     7461.08     7441.79    394.02 o 
 -20  17   5     8286.52     8531.67    421.99 o 
 -17  17   5     4579.71     4262.99    319.45 o 
 -14  17   5   141048.00   137656.38   3846.27 o 
 -11  17   5    37149.98    39924.52    573.10 o 
  -8  17   5       98.90      262.85    305.96 o 
  -5  17   5     1059.89     1199.02    305.49 o 
  -2  17   5     6783.35     6672.36    317.65 o 
   1  17   5    74231.09    76870.79   1391.30 o 
   4  17   5    27048.49    27492.25    525.68 o 
   7  17   5    31243.20    32469.55    586.49 o 
  10  17   5    25988.32    26956.88    530.29 o 
  13  17   5    10515.36    10153.33    442.63 o 
  16  17   5        1.42      429.93    426.63 o 
 -34  18   5     1137.13     1238.85    547.12 o 
 -31  18   5    18220.00    17403.54    430.89 o 
 -28  18   5    20569.27    20341.29    541.10 o 
 -25  18   5     8177.65     7917.97    400.04 o 
 -22  18   5       91.68       71.95    430.07 o 
 -19  18   5    66710.38    68835.45   2793.33 o 
 -16  18   5    17662.84    16233.22    379.41 o 
 -13  18   5        2.87      275.90    363.94 o 
 -10  18   5     3651.82     3549.99    326.50 o 
  -7  18   5      185.77      413.23    328.57 o 
  -4  18   5   153874.94   148959.20   3097.53 o 
  -1  18   5    32676.47    35015.59    958.64 o 
   2  18   5    13305.56    13422.07    490.57 o 
   5  18   5     3779.48     3546.43    396.51 o 
   8  18   5     2223.41     2459.38    301.04 o 
  11  18   5      899.09      280.84    371.11 o 
  14  18   5    20890.00    20156.32    786.96 o 
  17  18   5      717.87      650.35    469.25 o 
 -36  19   5     2158.36     1891.53    508.14 o 
 -33  19   5    20608.66    19443.80    572.14 o 
 -30  19   5    21820.73    23010.18    552.57 o 
 -27  19   5    28093.33    27805.64    661.32 o 
 -24  19   5    30602.15    29108.17    765.08 o 
 -21  19   5     4482.52     3771.71    400.78 o 
 -18  19   5     9804.36     9732.02    408.63 o 
 -15  19   5    60906.42    60732.52    569.69 o 
 -12  19   5     1289.34     1025.44    307.84 o 
  -9  19   5   302764.41   298630.63   4895.18 o 
  -6  19   5    67899.17    67746.87   1926.67 o 
  -3  19   5     7026.50     6847.29    383.52 o 
   0  19   5    11005.07    11162.62    415.89 o 
   3  19   5     1528.01     1760.44    357.88 o 
   6  19   5    18236.47    17668.84    530.57 o 
   9  19   5    84331.41    84374.37   1525.63 o 
  12  19   5     2140.94     2572.25    370.28 o 
  15  19   5    16472.18    16815.81    486.36 o 
  18  19   5     6158.82     6250.54    544.53 o 
 -38  20   5    23243.20    21229.00    668.11 o 
 -35  20   5    19082.36    19704.72    726.50 o 
 -32  20   5     1212.86      824.04    617.24 o 
 -29  20   5    25579.58    26261.27    628.80 o 
 -26  20   5        6.79     -100.16    461.09 o 
 -23  20   5     2705.57     2731.07    427.83 o 
 -20  20   5   106616.14   106010.35   2564.27 o 
 -17  20   5     7451.69     7185.25    401.18 o 
 -14  20   5   155944.67   153996.39   1750.86 o 
 -11  20   5    12113.28    12942.39    482.03 o 
  -8  20   5      434.04      448.11    399.63 o 
  -5  20   5     8078.65     8600.52    414.10 o 
  -2  20   5    14228.26    13775.42    488.13 o 
   1  20   5    22840.39    24285.70    531.67 o 
   4  20   5    74101.98    75048.48   1295.94 o 
   7  20   5     4876.19     4881.19    469.32 o 
  10  20   5     2622.34     2642.03    393.30 o 
  13  20   5    20313.52    20659.87    552.89 o 
  16  20   5    30195.07    31787.31    652.44 o 
  19  20   5        5.26     -274.29    581.45 o 
 -40  21   5     5320.86     8006.78   1081.88 o 
 -37  21   5        3.09      519.27    623.16 o 
 -34  21   5     4175.03     3729.73    664.98 o 
 -31  21   5      235.59     1286.16    521.37 o 
 -28  21   5     9016.26     8270.68    519.66 o 
 -25  21   5    50855.77    52817.00   1550.02 o 
 -22  21   5      369.15      604.61    434.53 o 
 -19  21   5    13058.79    13025.28    487.72 o 
 -16  21   5    44303.96    44664.78    555.46 o 
 -13  21   5    75492.45    76596.82   2753.52 o 
 -10  21   5     6175.89     5821.09    368.73 o 
  -7  21   5    39135.77    39191.80    757.32 o 
  -4  21   5     7832.41     8234.60    360.66 o 
  -1  21   5    14195.47    13286.49    458.13 o 
   2  21   5    16950.11    17874.16    494.79 o 
   5  21   5    13925.74    15069.39    513.05 o 
   8  21   5    27567.07    27889.37    850.71 o 
  11  21   5    32866.63    34118.06    760.41 o 
  14  21   5       75.11      235.90    523.70 o 
  17  21   5     5850.79     5687.98    525.36 o 
 -39  22   5      299.66      -31.69    632.72 o 
 -36  22   5      840.10     1106.31    636.18 o 
 -33  22   5     4474.70     4220.49    669.53 o 
 -30  22   5    18067.37    17638.18    641.31 o 
 -27  22   5    17991.03    17036.24    496.92 o 
 -24  22   5     2742.27     2490.06    399.46 o 
 -21  22   5    36655.57    35643.28   1592.80 o 
 -18  22   5    78081.29    80000.65   1633.40 o 
 -15  22   5     3452.85     3212.43    407.72 o 
 -12  22   5    10815.70    11430.50    435.80 o 
  -9  22   5    10062.65    11232.79    442.31 o 
  -6  22   5      259.16      204.86    372.64 o 
  -3  22   5    92367.37    90991.13   2190.06 o 
   0  22   5    58525.93    58140.28    957.56 o 
   3  22   5    67271.25    69717.93   1569.77 o 
   6  22   5     7866.59     7596.54    469.28 o 
   9  22   5     8010.01     7943.04    540.84 o 
  12  22   5     3885.85     4599.44    500.55 o 
  15  22   5      716.85     1312.66    565.01 o 
 -38  23   5     1459.33     1332.89    576.00 o 
 -35  23   5    14170.33    14210.05    555.66 o 
 -32  23   5     4233.77     3990.33    673.71 o 
 -29  23   5    24398.80    23393.71    708.51 o 
 -26  23   5    13744.05    12887.80    499.11 o 
 -23  23   5    53385.33    54652.65   1106.96 o 
 -20  23   5    14458.68    14180.69    445.35 o 
 -17  23   5     4026.72     4345.13    403.49 o 
 -14  23   5     7170.37     6877.46    414.73 o 
 -11  23   5      511.41      540.49    387.36 o 
  -8  23   5   175140.70   175228.13   2940.01 o 
  -5  23   5     4949.33     5588.05    368.19 o 
  -2  23   5    24732.94    23853.76    928.86 o 
   1  23   5     2556.18     2175.20    537.08 o 
   4  23   5    16323.48    15647.08    548.86 o 
   7  23   5     8779.09     8088.29    424.29 o 
  10  23   5     2476.27     2508.90    456.58 o 
  13  23   5     8973.04     9111.86    646.05 o 
  16  23   5    16202.36    14344.80   1397.32 o 
 -37  24   5     7042.51     7910.82    720.84 o 
 -34  24   5     8026.36     7666.10    585.89 o 
 -31  24   5     7372.77     6593.27    980.24 o 
 -28  24   5    17992.05    17511.88    552.99 o 
 -25  24   5    22932.68    22868.65   1047.86 o 
 -22  24   5      534.29      187.77    474.47 o 
 -19  24   5    32178.65    33141.07    816.23 o 
 -16  24   5     7661.40     8073.94    424.60 o 
 -13  24   5    98621.09    98450.79   1387.08 o 
 -10  24   5    10114.47    10893.90    470.09 o 
  -7  24   5     9263.38     9376.35    383.69 o 
  -4  24   5      288.22      294.72    377.80 o 
  -1  24   5    20567.85    19216.49    977.61 o 
   2  24   5    16769.16    16813.73    685.82 o 
   5  24   5    10576.55    10527.31    455.45 o 
   8  24   5       15.50     -113.23    574.85 o 
  11  24   5     4787.46     4105.20    586.59 o 
  14  24   5    20160.88    19235.31   1756.31 o 
 -39  25   5    11671.47    11571.35    714.48 o 
 -36  25   5     8718.59     8186.59    661.26 o 
 -33  25   5     7835.59     8090.49    647.72 o 
 -30  25   5    12698.41    13194.09    791.37 o 
 -27  25   5     1084.70     1489.13    502.22 o 
 -24  25   5    11039.61    10423.93    499.06 o 
 -21  25   5    13763.87    12779.60    423.93 o 
 -18  25   5    25054.98    25773.00    487.75 o 
 -15  25   5    10270.97     9811.48    416.06 o 
 -12  25   5    28206.56    29270.82    525.70 o 
  -9  25   5      891.21      937.64    380.61 o 
  -6  25   5    53331.46    53225.23    926.18 o 
  -3  25   5     1731.74     2025.40    464.85 o 
   0  25   5     1394.23      891.66    565.38 o 
   3  25   5    12316.22    12787.21    499.49 o 
   6  25   5      842.19     1197.12    584.06 o 
   9  25   5    80253.80    75010.77   4628.01 o 
  12  25   5    25472.85    23569.98   1845.19 o 
 -38  26   5     1353.35      241.59    934.12 o 
 -35  26   5     2964.78     3540.46    636.11 o 
 -32  26   5     3307.39     3160.24    855.24 o 
 -29  26   5     7686.46     8277.04    465.93 o 
 -26  26   5     2633.81     2787.58    450.55 o 
 -23  26   5     6861.44     6478.66    530.86 o 
 -20  26   5    30601.71    30538.10    678.76 o 
 -17  26   5    73334.34    71918.13   1231.85 o 
 -14  26   5      991.60     1113.53    332.37 o 
 -11  26   5    10726.01    11504.18    419.82 o 
  -8  26   5     5355.98     5562.69    376.07 o 
  -5  26   5      461.50      312.59    438.48 o 
  -2  26   5    67512.97    64684.13   2479.21 o 
   1  26   5    11035.96    10672.18    494.11 o 
   4  26   5    82440.44    84937.15   2164.48 o 
   7  26   5    25503.86    23837.09   1604.45 o 
  10  26   5        2.85     -100.22    633.09 o 
  13  26   5     6123.15     4756.48   1160.20 o 
 -37  27   5     2777.74     2814.93    697.35 o 
 -34  27   5     8596.59     9268.76    659.71 o 
 -31  27   5     4384.28     4734.20    653.49 o 
 -28  27   5        4.30      -21.36    649.43 o 
 -25  27   5    20707.64    20459.03    762.57 o 
 -22  27   5    24118.68    24172.70    653.53 o 
 -19  27   5      374.48      412.68    424.88 o 
 -16  27   5    17290.72    16541.08    466.20 o 
 -13  27   5     2088.12     2126.82    452.06 o 
 -10  27   5       20.64     -178.82    444.25 o 
  -7  27   5    30473.32    28892.60    949.89 o 
  -4  27   5     3338.81     2840.97    508.02 o 
  -1  27   5    14995.02    16712.15    623.09 o 
   2  27   5      335.28     1145.20    539.67 o 
   5  27   5    16679.06    16019.84   1370.49 o 
   8  27   5      870.15      576.00    634.53 o 
  11  27   5     1089.83      134.30    596.09 o 
 -36  28   5    11672.92    11918.87    858.88 o 
 -33  28   5     2077.07     1755.89    561.58 o 
 -30  28   5    23256.17    23330.49    713.42 o 
 -27  28   5     8611.09     8544.18    587.74 o 
 -24  28   5    11048.83    11571.63    537.59 o 
 -21  28   5     7316.92     7317.11    422.90 o 
 -18  28   5     2297.25     2034.75    430.11 o 
 -15  28   5     3116.23     3709.56    402.30 o 
 -12  28   5    54736.34    54969.01   1922.47 o 
  -9  28   5     1882.65     2229.59    410.78 o 
  -6  28   5    13638.98    13753.94    569.64 o 
  -3  28   5     1442.23      576.94    478.48 o 
   0  28   5    56558.15    53062.13   1758.24 o 
   3  28   5     2479.32     2357.87    487.38 o 
   6  28   5     1254.99     1490.45    635.71 o 
   9  28   5     3617.82     2727.39    884.78 o 
 -38  29   5     8666.46     9499.89    803.89 o 
 -35  29   5    26008.82    27143.77    916.37 o 
 -32  29   5    22183.71    21168.49   1899.70 o 
 -29  29   5    11939.29    11189.98    595.88 o 
 -26  29   5     2348.65     1433.54    532.96 o 
 -23  29   5     3486.86     2577.30    469.84 o 
 -20  29   5    28034.63    25937.80    697.07 o 
 -17  29   5    62697.17    61050.87   1666.86 o 
 -14  29   5        4.92       40.81    448.97 o 
 -11  29   5     3044.76     2555.75    454.55 o 
  -8  29   5     3128.05     2997.06    525.13 o 
  -5  29   5    39930.07    38648.22   1643.93 o 
  -2  29   5     6570.50     6318.56    672.77 o 
   1  29   5      633.94      180.07    564.86 o 
   4  29   5      734.68     1361.74    561.03 o 
   7  29   5       15.16      549.12    529.44 o 
 -37  30   5     2936.15     2245.81    690.94 o 
 -34  30   5      840.52      160.56    711.53 o 
 -31  30   5     5449.84     4768.81    732.15 o 
 -28  30   5     1524.63     2447.29    624.58 o 
 -25  30   5     2740.44     2877.13    592.93 o 
 -22  30   5     9935.78    10670.33   1083.54 o 
 -19  30   5    19490.04    19250.38    530.84 o 
 -16  30   5    19024.29    18793.54    519.82 o 
 -13  30   5    14261.69    13836.37    606.11 o 
 -10  30   5    25596.40    26881.10    597.61 o 
  -7  30   5       73.72       63.02    427.32 o 
  -4  30   5      873.60      766.57    576.19 o 
  -1  30   5    19133.47    19242.39    718.80 o 
   2  30   5     5435.05     4964.04    820.05 o 
   5  30   5    44797.41    41249.04   7855.94 o 
 -36  31   5     2309.28     2214.67    776.93 o 
 -33  31   5      207.34      538.60    682.05 o 
 -30  31   5     6017.43     6029.00    535.60 o 
 -27  31   5        1.91     -615.41    615.41 o 
 -24  31   5    35715.28    36762.40   3776.66 o 
 -21  31   5     3250.12     3291.62    520.43 o 
 -18  31   5    10409.44    10472.70    463.16 o 
 -15  31   5     8927.84     9188.25    474.39 o 
 -12  31   5     5263.29     5294.57    458.52 o 
  -9  31   5     2035.67     1603.74    478.29 o 
  -6  31   5    26186.77    26673.52   1095.68 o 
  -3  31   5     1197.36     1078.67    560.12 o 
   0  31   5    26024.18    24223.53   3809.72 o 
   3  31   5      284.99       78.22    479.14 o 
   6  31   5     3572.81     2538.20   1091.41 o 
 -35  32   5     4667.35     5597.46    664.36 o 
 -32  32   5     2432.86     3614.03    873.32 o 
 -29  32   5    44221.25    44200.55    911.59 o 
 -26  32   5      992.25     1489.72    658.74 o 
 -23  32   5      125.87     -572.22    572.22 o 
 -20  32   5     2187.05     2140.02    518.69 o 
 -17  32   5    10334.68    10648.20    534.45 o 
 -14  32   5     3028.41     2815.20    550.97 o 
 -11  32   5    21024.86    20847.23    590.08 o 
  -8  32   5     2544.96     2369.78    656.16 o 
  -5  32   5     4474.46     4502.60    581.42 o 
  -2  32   5     6481.55     6009.80   1391.88 o 
   1  32   5    17675.77    16672.62   3824.35 o 
   4  32   5      352.50       68.00    607.06 o 
 -34  33   5    41727.96    40316.22   2527.56 o 
 -31  33   5     4200.37     5043.61    830.76 o 
 -28  33   5     1898.04     1542.78    556.92 o 
 -25  33   5     1390.11     1949.98    537.29 o 
 -22  33   5      446.75     1208.63    562.92 o 
 -19  33   5     6057.15     6758.97    508.97 o 
 -16  33   5    17806.63    18521.67    583.63 o 
 -13  33   5     2478.46     1808.87    533.51 o 
 -10  33   5      925.65     1594.19    553.33 o 
  -7  33   5     6780.34     7061.57    575.32 o 
  -4  33   5    17810.80    16111.21   1951.44 o 
  -1  33   5        3.65      574.65    503.11 o 
   2  33   5      314.88      404.01    608.48 o 
 -33  34   5     6363.27     6749.01    654.28 o 
 -30  34   5     1182.18     1236.38    946.97 o 
 -27  34   5     1213.35     1721.75    638.41 o 
 -24  34   5    13765.44    12435.50   1449.88 o 
 -21  34   5    14369.42    12692.46   1775.99 o 
 -18  34   5     5783.94     5646.03    534.21 o 
 -15  34   5     2023.29     1550.12    524.35 o 
 -12  34   5    23671.92    23039.24    670.80 o 
  -9  34   5    13645.18    15245.71    599.31 o 
  -6  34   5     3551.30     1997.66    699.51 o 
  -3  34   5     1474.60     1571.68    606.92 o 
   0  34   5      179.94      409.51    562.23 o 
 -32  35   5     5885.02     6604.68    669.19 o 
 -29  35   5      121.18     -165.12    691.78 o 
 -26  35   5      732.14     1006.60    672.17 o 
 -23  35   5    14421.24    14521.59   1789.51 o 
 -20  35   5     6977.72     6603.77    930.30 o 
 -17  35   5    22939.58    22343.61   1293.25 o 
 -14  35   5    19087.27    20224.72    626.68 o 
 -11  35   5       15.39      138.67    574.23 o 
  -8  35   5     1009.27     1370.53    709.82 o 
  -5  35   5        4.05      -90.52    605.28 o 
  -2  35   5     3990.03     2534.39    833.54 o 
 -31  36   5      922.23     -129.49    888.94 o 
 -28  36   5    17523.35    18799.12    776.88 o 
 -25  36   5     7225.46     7970.10   1425.67 o 
 -22  36   5    15610.48    14884.90   1878.14 o 
 -19  36   5     3729.31     3493.55    569.95 o 
 -16  36   5     3870.20     3635.56    593.20 o 
 -13  36   5     1092.95      848.89    697.88 o 
 -10  36   5     1983.39     1599.96    608.86 o 
  -7  36   5       75.72      505.77    565.34 o 
  -4  36   5     8819.96     8490.04   1983.78 o 
 -30  37   5      277.58     1019.25   1559.16 o 
 -27  37   5      658.77     2299.26    749.60 o 
 -24  37   5       63.56      226.86    619.08 o 
 -21  37   5     8324.39     7531.51    934.17 o 
 -18  37   5     1265.70     1154.44    567.95 o 
 -15  37   5     8206.47     7338.62    604.42 o 
 -12  37   5     1265.77     1002.20    603.45 o 
  -9  37   5     5843.03     6112.97   1263.36 o 
  -6  37   5    13644.97    10846.02   3027.48 o 
 -29  38   5     1146.62     1359.25   1537.20 o 
 -26  38   5      110.56       42.97    672.96 o 
 -23  38   5     8676.72     8099.99   1389.29 o 
 -20  38   5     7728.55     7063.75   1062.69 o 
 -17  38   5      468.40      197.88    522.79 o 
 -14  38   5      562.16      609.94    502.79 o 
 -11  38   5    16258.19    17691.24   2824.04 o 
 -25  39   5        1.66     -370.84    606.12 o 
 -22  39   5     3507.30     2616.67    647.84 o 
 -19  39   5     2399.34     2071.29    666.55 o 
 -16  39   5    22262.36    18450.20   4046.20 o 
 -13  39   5    12425.95     8048.76   2272.62 o 
   0   0   6    40272.75    42306.32   1405.20 o 
   1   1   6    27452.27    26557.29    558.35 o 
  -1   2   6    31851.42    31252.70    424.30 o 
   2   2   6    83274.46    77931.32    946.31 o 
  -3   3   6    44736.20    44837.20    945.83 o 
   0   3   6   123354.45   128649.47   1887.76 o 
   3   3   6    10183.50     9650.06    336.33 o 
  -5   4   6      521.01      974.36    358.18 o 
  -2   4   6    79429.70    79125.96   1705.65 o 
   1   4   6    46715.77    45666.36   1128.34 o 
   4   4   6      105.12      279.28    383.65 o 
  -7   5   6   106438.84    99607.66   1394.08 o 
  -4   5   6    54793.04    55535.14    991.80 o 
  -1   5   6    10072.38    11225.43    385.83 o 
   2   5   6    13087.01    12896.32    365.07 o 
   5   5   6     1281.66     1412.20    335.05 o 
  -9   6   6    80478.12    76860.92   2227.94 o 
  -6   6   6       38.93        4.12    322.03 o 
  -3   6   6    52493.41    51871.81    956.46 o 
   0   6   6    16818.05    16923.36    489.73 o 
   3   6   6    81156.39    77948.79   1415.06 o 
   6   6   6   282101.00   284606.66   6588.24 o 
 -11   7   6    15367.95    14084.56    470.76 o 
  -8   7   6    13844.57    13724.64    429.94 o 
  -5   7   6    11313.78    12556.60    363.20 o 
  -2   7   6    15412.56    14991.71    445.72 o 
   1   7   6   111320.55   112738.92   2458.83 o 
   4   7   6    16963.12    16733.30    550.47 o 
   7   7   6     3750.94     3423.29    376.99 o 
 -13   8   6    21869.13    21693.50    724.83 o 
 -10   8   6        6.06     -173.23    300.87 o 
  -7   8   6      229.56      160.04    347.46 o 
  -4   8   6       20.66      215.51    300.83 o 
  -1   8   6   131473.95   126736.40   4052.48 o 
   2   8   6    57088.57    54926.50   1918.01 o 
   5   8   6    16634.18    18151.72    679.41 o 
   8   8   6    17921.25    16959.35    612.09 o 
 -15   9   6       28.47       37.04    333.19 o 
 -12   9   6     5765.73     5320.48    367.24 o 
  -9   9   6    13634.36    13497.21    383.80 o 
  -6   9   6   160341.09   154829.84   4471.90 o 
  -3   9   6    21110.93    21093.80    407.93 o 
   0   9   6    15215.71    16425.54    577.11 o 
   3   9   6    37104.31    35680.67    505.13 o 
   6   9   6    40170.11    39665.47   1002.06 o 
   9   9   6    17498.14    16444.03    452.19 o 
 -17  10   6    22613.48    23336.93    500.54 o 
 -14  10   6    39808.21    39326.84   1223.57 o 
 -11  10   6   229242.20   233923.34   3246.21 o 
  -8  10   6    84486.52    81791.36   1726.68 o 
  -5  10   6      431.25      388.66    345.91 o 
  -2  10   6     6091.12     6520.81    393.49 o 
   1  10   6     6555.33     5936.39    431.55 o 
   4  10   6    73258.39    69131.63   2167.98 o 
   7  10   6    63592.25    65177.07   1408.54 o 
  10  10   6     3417.91     3640.02    460.40 o 
 -19  11   6    23536.77    22686.36    710.79 o 
 -16  11   6   129893.60   125109.60   3070.35 o 
 -13  11   6    13307.42    13111.04    433.86 o 
 -10  11   6     2291.61     2502.31    305.77 o 
  -7  11   6    24751.26    24181.89    404.90 o 
  -4  11   6       13.89      -65.53    274.98 o 
  -1  11   6    58977.95    56103.35    741.35 o 
   2  11   6    65509.91    63886.43   1278.07 o 
   5  11   6     3953.51     3880.86    348.81 o 
   8  11   6     4747.80     4839.51    369.63 o 
  11  11   6    59923.64    56311.03    631.85 o 
 -21  12   6    22686.35    23450.71    485.74 o 
 -18  12   6    31349.16    29841.03    943.09 o 
 -15  12   6    38663.86    38305.53    547.51 o 
 -12  12   6     3256.39     3428.65    292.93 o 
  -9  12   6     6011.92     6063.43    322.05 o 
  -6  12   6     2401.01     2882.67    327.61 o 
  -3  12   6     2984.19     2969.91    356.84 o 
   0  12   6    36436.41    35907.41   1006.22 o 
   3  12   6     8989.42     7964.86    366.14 o 
   6  12   6    78554.86    79874.24   1126.81 o 
   9  12   6    60593.02    63122.29    922.45 o 
  12  12   6     1575.16     1426.53    362.52 o 
 -23  13   6    75897.71    74944.93   1488.99 o 
 -20  13   6    56914.61    56885.46   1478.13 o 
 -17  13   6     4048.92     3647.11    386.03 o 
 -14  13   6    16640.14    17655.52    388.70 o 
 -11  13   6     2045.14     1987.44    316.70 o 
  -8  13   6     9347.54     8709.58    357.88 o 
  -5  13   6   248225.50   236343.42   2663.41 o 
  -2  13   6    55081.48    53124.64    662.36 o 
   1  13   6    63926.39    63065.32    856.05 o 
   4  13   6    16708.37    16758.02    439.20 o 
   7  13   6     6068.02     5559.74    394.90 o 
  10  13   6    11849.08    12266.49    437.27 o 
  13  13   6     3191.33     3583.15    433.72 o 
 -25  14   6    28068.89    27512.72    526.70 o 
 -22  14   6     2357.72     2499.29    329.72 o 
 -19  14   6    11914.12    12078.60    403.43 o 
 -16  14   6     2668.91     2751.09    413.08 o 
 -13  14   6    19497.50    18417.99    449.72 o 
 -10  14   6   207681.20   207878.45   7205.99 o 
  -7  14   6     1698.16     1621.78    325.34 o 
  -4  14   6    21620.54    22602.73    433.96 o 
  -1  14   6     2652.86     1939.45    276.66 o 
   2  14   6    26828.48    26435.17    599.13 o 
   5  14   6    25610.80    24606.86    448.71 o 
   8  14   6    15089.25    15199.23    418.80 o 
  11  14   6    33091.25    33268.00    873.52 o 
  14  14   6    11772.94    11380.36    402.06 o 
 -27  15   6    10606.76    10354.55    419.75 o 
 -24  15   6    24542.13    24154.21    464.72 o 
 -21  15   6    11853.52    11860.59    485.72 o 
 -18  15   6    46641.05    46912.89   1286.56 o 
 -15  15   6   119781.14   119092.02   3911.36 o 
 -12  15   6     1524.66     1551.02    315.38 o 
  -9  15   6      427.24      189.51    290.84 o 
  -6  15   6      134.05      397.39    288.27 o 
  -3  15   6    53499.03    49074.41   1662.12 o 
   0  15   6    52333.64    52303.95    631.50 o 
   3  15   6     4996.32     5778.10    420.24 o 
   6  15   6     3493.67     3946.88    409.98 o 
   9  15   6     2935.53     2861.32    369.64 o 
  12  15   6    32958.68    34020.23    772.36 o 
  15  15   6     9850.23     9549.63    473.65 o 
 -29  16   6    14680.81    14172.17    410.52 o 
 -26  16   6    10080.72    10095.50    496.10 o 
 -23  16   6    28646.83    28726.27    463.33 o 
 -20  16   6    25721.27    24833.70    781.87 o 
 -17  16   6     2795.88     2785.73    441.19 o 
 -14  16   6    47254.76    47610.68    869.24 o 
 -11  16   6     6497.93     6530.31    383.54 o 
  -8  16   6    38002.17    35978.07    985.24 o 
  -5  16   6    24621.14    22495.89    401.64 o 
  -2  16   6      697.71      476.05    338.92 o 
   1  16   6    27425.36    27384.49    944.05 o 
   4  16   6     4231.27     3829.47    410.54 o 
   7  16   6   111133.63   108032.63   3686.05 o 
  10  16   6    41420.79    40098.55    539.44 o 
  13  16   6     5385.71     5666.82    432.47 o 
  16  16   6    20347.89    18616.86    512.58 o 
 -31  17   6      133.90      -79.52    525.14 o 
 -28  17   6       36.78       59.46    415.08 o 
 -25  17   6     3134.09     3145.61    481.52 o 
 -22  17   6    69530.64    62492.09    817.92 o 
 -19  17   6    14820.47    14565.01    450.43 o 
 -16  17   6    34201.79    33644.77    724.63 o 
 -13  17   6    62409.27    64043.50   1397.33 o 
 -10  17   6     8082.93     7436.18    356.72 o 
  -7  17   6     4033.37     3616.52    383.45 o 
  -4  17   6    79210.32    81793.10   2573.79 o 
  -1  17   6    28668.71    27529.59    468.35 o 
   2  17   6   143601.14   153226.17   3351.96 o 
   5  17   6     9881.46     9833.68    422.27 o 
   8  17   6      931.36      838.72    512.31 o 
  11  17   6     8680.36     8737.61    442.83 o 
  14  17   6      168.97     -305.33    451.08 o 
  17  17   6    12409.49    12528.66    568.95 o 
 -33  18   6      437.64       19.62    732.42 o 
 -30  18   6     1647.12     2006.67    510.90 o 
 -27  18   6    97594.86   102206.62   1647.31 o 
 -24  18   6    10250.92    10000.95    499.81 o 
 -21  18   6     2780.41     2649.30    388.02 o 
 -18  18   6     1968.73     2201.64    391.07 o 
 -15  18   6    28507.50    27987.17    633.24 o 
 -12  18   6     1463.57     1234.69    398.97 o 
  -9  18   6    56637.86    62077.74    973.18 o 
  -6  18   6    17393.80    16377.71    416.51 o 
  -3  18   6    92332.90    95529.77   3362.81 o 
   0  18   6       10.35      -31.86    370.24 o 
   3  18   6    11008.10    10767.86    383.72 o 
   6  18   6       92.31      223.94    454.41 o 
   9  18   6       50.94      184.22    415.22 o 
  12  18   6     8030.32     7197.30    452.35 o 
  15  18   6     7183.23     7627.07    511.34 o 
  18  18   6     6328.66     6150.45    587.62 o 
 -35  19   6       95.09      279.97    482.32 o 
 -32  19   6    46073.85    45007.68    950.85 o 
 -29  19   6     4164.01     4274.49    405.85 o 
 -26  19   6      199.83      350.02    455.92 o 
 -23  19   6     1872.62     1847.26    398.11 o 
 -20  19   6    19591.57    19990.20    533.46 o 
 -17  19   6     7314.20     7716.69    380.18 o 
 -14  19   6    28388.99    27979.13    552.94 o 
 -11  19   6      972.14      998.19    373.35 o 
  -8  19   6     7237.17     7564.69    395.40 o 
  -5  19   6    30564.85    33058.62    736.29 o 
  -2  19   6    41750.24    40878.94   1881.00 o 
   1  19   6     8002.10     8163.29    506.97 o 
   4  19   6      665.09      538.76    354.38 o 
   7  19   6    24573.07    24173.30    497.49 o 
  10  19   6      609.97      626.74    391.92 o 
  13  19   6    16536.53    16508.82    547.11 o 
  16  19   6     1432.29     1074.23    587.97 o 
  19  19   6    10593.53     9904.18    623.93 o 
 -37  20   6    15958.95    15767.82    588.40 o 
 -34  20   6       69.01     -144.56    463.69 o 
 -31  20   6     2813.93     2856.03    515.57 o 
 -28  20   6    32975.86    32237.00    593.30 o 
 -25  20   6      103.74      448.07    413.62 o 
 -22  20   6    31469.22    30305.54    495.34 o 
 -19  20   6    32853.25    32099.35    501.10 o 
 -16  20   6      633.97      648.31    355.74 o 
 -13  20   6     5813.52     5870.27    412.27 o 
 -10  20   6     5434.64     5807.76    381.93 o 
  -7  20   6    35288.97    32978.95   1050.95 o 
  -4  20   6     1612.40     1811.70    407.71 o 
  -1  20   6    12080.05    12488.02    523.47 o 
   2  20   6     8857.68     8614.58    453.39 o 
   5  20   6     2080.80     2569.26    385.31 o 
   8  20   6    57371.32    54850.47   1502.60 o 
  11  20   6    10965.16    10111.35    520.01 o 
  14  20   6    12239.68    12701.80    626.94 o 
  17  20   6     6810.53     6452.13    530.80 o 
 -36  21   6     2975.42     3372.59    541.99 o 
 -33  21   6    11273.55    11103.63    471.91 o 
 -30  21   6     3289.40     3437.99    537.28 o 
 -27  21   6    25148.80    23799.09    535.96 o 
 -24  21   6    17318.68    16802.69    751.00 o 
 -21  21   6    27966.90    26266.25    929.34 o 
 -18  21   6     9461.50     9486.48    420.30 o 
 -15  21   6    17286.68    17185.86    420.80 o 
 -12  21   6    37812.71    35650.50    578.03 o 
  -9  21   6     9523.80     8987.32    451.62 o 
  -6  21   6     6650.94     6734.76    413.91 o 
  -3  21   6     6668.21     7734.53    472.98 o 
   0  21   6    21937.61    23590.17    492.49 o 
   3  21   6    77698.04    79975.39   1105.15 o 
   6  21   6    14693.19    14592.24    495.16 o 
   9  21   6     8814.67     8722.18    437.04 o 
  12  21   6     1635.98      899.58    449.56 o 
  15  21   6     6269.70     6695.18    536.76 o 
 -38  22   6     7495.70     6733.60   1024.34 o 
 -35  22   6       51.73      201.79    502.07 o 
 -32  22   6       52.89     -454.34    466.58 o 
 -29  22   6     2068.29     2275.48    609.29 o 
 -26  22   6    64378.99    65131.92   1165.01 o 
 -23  22   6    16387.49    16577.04    556.68 o 
 -20  22   6    14759.05    14105.01    476.98 o 
 -17  22   6     2136.40     1786.59    360.38 o 
 -14  22   6    16487.56    15922.19    419.92 o 
 -11  22   6     3942.31     3787.60    401.22 o 
  -8  22   6    16096.50    16419.34    541.17 o 
  -5  22   6    25710.21    25322.58    586.20 o 
  -2  22   6    87591.25    86943.50   3335.58 o 
   1  22   6      329.40       20.75    452.68 o 
   4  22   6       15.73     -490.70    490.70 o 
   7  22   6      244.24      222.03    582.78 o 
  10  22   6     8063.20     8110.30    503.33 o 
  13  22   6      761.19      206.70    545.32 o 
  16  22   6      290.44      189.97    642.46 o 
 -37  23   6     2681.71     1897.43    808.52 o 
 -34  23   6     1523.98      968.76    532.82 o 
 -31  23   6    50330.25    50284.39    738.94 o 
 -28  23   6     5971.95     6185.59    504.63 o 
 -25  23   6     1354.74     1341.79    497.89 o 
 -22  23   6     4985.43     4984.49    468.96 o 
 -19  23   6     3213.61     3137.61    446.10 o 
 -16  23   6    24288.61    23942.63    478.30 o 
 -13  23   6    13038.91    12947.63    502.19 o 
 -10  23   6     1705.72     1452.31    338.50 o 
  -7  23   6    36484.36    36564.65    755.87 o 
  -4  23   6    32945.93    33101.58   1503.69 o 
  -1  23   6    11631.47    12000.34    543.22 o 
   2  23   6     4001.16     4063.15    528.05 o 
   5  23   6     5361.29     5402.56    395.79 o 
   8  23   6     1331.10     2187.04    445.22 o 
  11  23   6       24.56      273.95    485.72 o 
  14  23   6     9012.13     8181.92    559.09 o 
 -36  24   6    41246.27    42242.07   1354.07 o 
 -33  24   6     4008.92     5193.33    752.93 o 
 -30  24   6     4749.18     4426.93    588.33 o 
 -27  24   6     6031.70     6125.11    546.36 o 
 -24  24   6     2028.41     1898.06    496.55 o 
 -21  24   6    20339.68    19702.33    477.29 o 
 -18  24   6    48619.68    51068.13   1384.55 o 
 -15  24   6     6754.27     6584.69    371.25 o 
 -12  24   6    27793.63    27375.64    584.74 o 
  -9  24   6    10323.78    11397.00    457.03 o 
  -6  24   6     4435.53     4446.78    413.57 o 
  -3  24   6     1175.07     1620.80    431.53 o 
   0  24   6     9057.74     9141.29    573.14 o 
   3  24   6    16110.32    16643.00    673.10 o 
   6  24   6      923.99      247.37    519.49 o 
   9  24   6    24567.56    24811.33    557.49 o 
  12  24   6     6010.11     4820.63    484.62 o 
 -35  25   6        7.95      796.36    942.67 o 
 -32  25   6     8607.26     8219.11    623.26 o 
 -29  25   6      543.94      328.40    516.34 o 
 -26  25   6     9846.97     9976.71    497.23 o 
 -23  25   6    24010.31    23665.63    581.87 o 
 -20  25   6    24915.24    24853.61    789.43 o 
 -17  25   6      631.74      421.37    442.16 o 
 -14  25   6    47484.94    51012.86    821.53 o 
 -11  25   6     2335.54     2421.49    427.33 o 
  -8  25   6     2590.26     2877.54    454.64 o 
  -5  25   6    13351.74    12151.41    469.75 o 
  -2  25   6     5324.89     5551.05    579.69 o 
   1  25   6     4650.87     4912.67    508.90 o 
   4  25   6    26922.60    27275.64    623.86 o 
   7  25   6    13019.45    11498.53    495.46 o 
  10  25   6    15292.75    13898.00   1158.13 o 
 -37  26   6      103.66      227.21    753.27 o 
 -34  26   6      285.79      795.16    577.30 o 
 -31  26   6     5450.17     4375.57    743.39 o 
 -28  26   6      135.98       66.21    561.79 o 
 -25  26   6    65630.15    65964.86   1697.47 o 
 -22  26   6    16000.30    16409.16    626.45 o 
 -19  26   6    61625.66    62837.09   1786.57 o 
 -16  26   6    18008.27    18096.65    530.97 o 
 -13  26   6    22715.63    21940.13    954.06 o 
 -10  26   6    30852.74    30773.06    589.00 o 
  -7  26   6     2951.01     2850.82    454.26 o 
  -4  26   6    24458.55    23986.29    555.66 o 
  -1  26   6    41192.48    40746.34   1438.33 o 
   2  26   6     1423.96     1369.59    590.62 o 
   5  26   6     4092.63     3411.19    584.28 o 
   8  26   6       73.46     -539.41    539.41 o 
  11  26   6     7166.54     6863.41    592.04 o 
 -36  27   6     2560.81     1398.75   1038.86 o 
 -33  27   6     2714.57     3264.95    747.70 o 
 -30  27   6    53815.73    57916.50   1681.01 o 
 -27  27   6    34455.36    34130.94    877.18 o 
 -24  27   6    10354.42    10369.58    453.89 o 
 -21  27   6     9029.87     9514.43    509.73 o 
 -18  27   6    37873.84    37926.89   1116.38 o 
 -15  27   6    20736.86    20822.54    644.64 o 
 -12  27   6     2850.50     3343.66    403.22 o 
  -9  27   6    16487.40    16266.66    456.33 o 
  -6  27   6    39050.96    38167.62    633.81 o 
  -3  27   6    26947.22    26225.40    761.97 o 
   0  27   6     8976.68     8901.07    537.87 o 
   3  27   6    12528.22    12805.21    562.89 o 
   6  27   6    16242.77    15227.68   1483.20 o 
   9  27   6      382.48      175.46    539.52 o 
 -35  28   6    30816.87    32369.90   1176.81 o 
 -32  28   6     2262.72     2344.58    642.50 o 
 -29  28   6       74.75     1239.71    520.68 o 
 -26  28   6       53.13     -489.71    540.48 o 
 -23  28   6    20516.46    19129.91   1406.68 o 
 -20  28   6    23377.04    23011.51    585.95 o 
 -17  28   6     4411.42     4059.69    455.40 o 
 -14  28   6     7622.76     6892.73    478.45 o 
 -11  28   6    17154.61    16376.97    509.49 o 
  -8  28   6    24678.97    24434.78    928.99 o 
  -5  28   6     3160.98     3446.10    526.51 o 
  -2  28   6    13777.21    13630.83    827.45 o 
   1  28   6     5621.34     5214.51    548.92 o 
   4  28   6     5840.17     6954.55   1097.88 o 
   7  28   6       68.45      330.82    458.73 o 
 -34  29   6       10.51     -806.42    806.42 o 
 -31  29   6     1882.62     2080.30    633.71 o 
 -28  29   6     4567.22     4509.56    574.14 o 
 -25  29   6     8636.04     9160.84    568.72 o 
 -22  29   6     4345.76     5167.43    556.38 o 
 -19  29   6       64.41      352.45    466.98 o 
 -16  29   6     3273.65     2972.49    515.11 o 
 -13  29   6    34354.50    34487.95    771.06 o 
 -10  29   6     4888.88     4491.46    457.23 o 
  -7  29   6     1797.38     1889.66    569.75 o 
  -4  29   6     2099.56     1659.62    574.33 o 
  -1  29   6     8845.89     8803.70    556.41 o 
   2  29   6       81.58     1026.39    524.26 o 
   5  29   6     4316.87     3460.64    630.47 o 
 -33  30   6      892.39     1609.34    679.03 o 
 -30  30   6     2985.23     4524.43    701.56 o 
 -27  30   6       21.45     1549.04    565.16 o 
 -24  30   6    11620.36    10514.41   1239.06 o 
 -21  30   6     3499.85     2931.94    566.46 o 
 -18  30   6    74104.95    78772.76   1550.55 o 
 -15  30   6    11721.32    11361.87    493.48 o 
 -12  30   6       76.31      144.47    542.77 o 
  -9  30   6    10585.55     9962.37    560.28 o 
  -6  30   6     3331.35     3969.43    645.63 o 
  -3  30   6     9679.14     9770.29    670.63 o 
   0  30   6    25580.62    26594.69   1289.64 o 
   3  30   6     4419.92     3913.00    530.70 o 
 -35  31   6        3.57      975.78   1086.90 o 
 -32  31   6     7673.55     9051.53    653.77 o 
 -29  31   6    35030.96    36730.92   1751.08 o 
 -26  31   6     7505.41     7305.80    621.69 o 
 -23  31   6    41585.02    41269.25   4391.59 o 
 -20  31   6     2053.55     2019.29    581.13 o 
 -17  31   6      654.48      310.74    544.10 o 
 -14  31   6     3802.00     4716.19    643.38 o 
 -11  31   6      246.02      232.01    568.11 o 
  -8  31   6    26887.12    26783.24    674.51 o 
  -5  31   6    14673.25    15121.07    676.24 o 
  -2  31   6      904.77     1156.35    547.32 o 
   1  31   6      184.57       97.09    515.47 o 
   4  31   6     4755.69     3687.20   1432.45 o 
 -34  32   6    20210.70    20056.93   2622.00 o 
 -31  32   6     3062.79     2672.19    727.36 o 
 -28  32   6    15166.57    15561.26    698.89 o 
 -25  32   6      293.23       89.12    731.83 o 
 -22  32   6     3328.70     3629.77    501.28 o 
 -19  32   6     5976.26     5668.72    554.71 o 
 -16  32   6     2088.04     2050.45    529.91 o 
 -13  32   6    14447.18    14918.78    566.17 o 
 -10  32   6     9617.97     9357.69    549.15 o 
  -7  32   6     4951.50     5059.59    642.52 o 
  -4  32   6    10440.42    10086.94    652.60 o 
  -1  32   6    14542.63    12709.98   1937.23 o 
   2  32   6     5475.58     2525.14   1500.67 o 
 -33  33   6       25.11      684.89    752.74 o 
 -30  33   6      380.88      381.56   1007.46 o 
 -27  33   6    13593.44    15752.45    800.86 o 
 -24  33   6     4555.46     4544.68    624.41 o 
 -21  33   6      781.74     1270.10    505.64 o 
 -18  33   6      447.02      455.26    563.80 o 
 -15  33   6       68.51       15.03    597.08 o 
 -12  33   6    16566.38    17328.60    591.78 o 
  -9  33   6     3338.05     3825.30    618.53 o 
  -6  33   6    12322.83    12952.13    573.30 o 
  -3  33   6     1908.98     1445.52    620.91 o 
   0  33   6     7640.21     5405.25   2202.95 o 
 -32  34   6     8422.50     8352.77    764.19 o 
 -29  34   6     2215.41     3013.68    826.71 o 
 -26  34   6     3266.32     2891.26    688.27 o 
 -23  34   6      728.56      488.55    562.11 o 
 -20  34   6     1008.59     1659.66    551.77 o 
 -17  34   6    42603.21    41837.20   2844.19 o 
 -14  34   6    10403.45    10230.76    579.82 o 
 -11  34   6    13486.37    13876.63    643.38 o 
  -8  34   6        9.93     -582.89    582.89 o 
  -5  34   6     3178.01     2884.24    847.95 o 
  -2  34   6     4581.22     4214.80    965.92 o 
 -28  35   6    11268.24    10820.45    659.18 o 
 -25  35   6     7625.46     6905.69   1027.83 o 
 -22  35   6    42602.86    42291.86   4758.52 o 
 -19  35   6     6369.25     5792.29    811.52 o 
 -16  35   6     8956.07     8312.24    591.86 o 
 -13  35   6     4035.73     4226.38    566.91 o 
 -10  35   6       24.14     -163.26   1048.12 o 
  -7  35   6    11214.07    11103.06   1523.46 o 
 -27  36   6    20555.40    20205.65    989.76 o 
 -24  36   6     1501.56     1008.44    617.42 o 
 -21  36   6       62.43     -369.14    525.95 o 
 -18  36   6       62.75     -176.75    575.58 o 
 -15  36   6     1718.79     1544.47    572.04 o 
 -12  36   6    13343.65    13034.19    755.94 o 
  -9  36   6       47.18     -582.95    611.83 o 
 -26  37   6     4605.61     3507.07    916.04 o 
 -23  37   6      248.48      857.69    646.18 o 
 -20  37   6     7599.02     7882.02   1139.28 o 
 -17  37   6     2027.02     1645.25    577.62 o 
 -14  37   6       60.05      415.80    584.36 o 
 -11  37   6    11518.04    10238.92   1747.91 o 
 -22  38   6      130.70     -119.93    716.48 o 
 -19  38   6      269.00     -648.43    648.43 o 
 -16  38   6    23812.33    20654.32  10532.71 o 
  -1   1   7    11714.47    11283.09    331.69 o 
  -3   2   7   110242.34   105058.17    888.28 o 
   0   2   7    83832.73    81590.52   1277.96 o 
  -5   3   7     1658.12     1165.59    316.39 o 
  -2   3   7   100189.01    95700.95   1481.52 o 
   1   3   7    39639.34    37841.30    610.58 o 
  -7   4   7   181296.77   171686.50   1298.94 o 
  -4   4   7    29365.77    27955.93    530.51 o 
  -1   4   7   133248.98   126780.13   2703.62 o 
   2   4   7    15825.65    15554.98    340.85 o 
  -9   5   7     5343.45     6014.53    447.88 o 
  -6   5   7    34573.98    34643.49    809.51 o 
  -3   5   7       53.55      -30.42    306.42 o 
   0   5   7     2456.59     2162.56    309.63 o 
   3   5   7    42656.96    43316.64    800.56 o 
 -11   6   7      550.39      447.43    318.03 o 
  -8   6   7     9605.39     8738.04    348.94 o 
  -5   6   7    31615.99    33190.88    836.85 o 
  -2   6   7    94630.64    90525.78   1946.81 o 
   1   6   7    15717.92    14940.77    392.04 o 
   4   6   7    29712.12    32533.21    811.12 o 
 -13   7   7      303.02      647.78    417.63 o 
 -10   7   7    61164.02    61744.99   1963.51 o 
  -7   7   7    52289.97    51090.29    785.39 o 
  -4   7   7     5457.02     6455.65    381.75 o 
  -1   7   7    35323.80    36141.26    798.47 o 
   2   7   7    24126.28    24611.07    685.16 o 
   5   7   7   202819.70   204640.34   4256.62 o 
 -15   8   7    20332.13    19871.23    457.73 o 
 -12   8   7     3885.10     4019.18    475.67 o 
  -9   8   7    30721.39    32032.22    747.87 o 
  -6   8   7   105061.71   103522.86   2880.46 o 
  -3   8   7    51727.92    48804.21   1141.85 o 
   0   8   7   184671.38   178713.78   3937.12 o 
   3   8   7    14439.89    15856.83    490.75 o 
   6   8   7      724.97      556.83    416.46 o 
 -17   9   7    18703.99    18873.72    657.65 o 
 -14   9   7    27632.07    27326.16    515.62 o 
 -11   9   7   143589.53   141514.48   2192.86 o 
  -8   9   7    42923.14    38948.12    430.70 o 
  -5   9   7    65603.17    63747.40   1129.86 o 
  -2   9   7     6626.14     6421.26    321.49 o 
   1   9   7     3558.24     3656.15    386.64 o 
   4   9   7      353.80      428.96    453.18 o 
   7   9   7      677.73      819.12    379.03 o 
 -19  10   7     4281.53     4545.11    413.07 o 
 -16  10   7    41968.17    41451.73   1003.62 o 
 -13  10   7     4170.45     4412.52    473.41 o 
 -10  10   7     6805.18     6433.46    368.19 o 
  -7  10   7    81224.47    78627.78   1727.15 o 
  -4  10   7    32595.99    33560.92    785.80 o 
  -1  10   7    10678.56    10203.41    341.55 o 
   2  10   7        2.64      420.13    444.47 o 
   5  10   7    13519.80    13750.47    555.05 o 
   8  10   7      411.99      353.25    395.34 o 
 -21  11   7    44621.95    42760.16   1667.61 o 
 -18  11   7     2991.53     3494.31    580.25 o 
 -15  11   7       95.93      596.81    502.13 o 
 -12  11   7    76382.40    72954.46   1318.18 o 
  -9  11   7    11880.95    11918.70    450.59 o 
  -6  11   7    25649.26    25451.29    434.06 o 
  -3  11   7      109.26        1.55    313.26 o 
   0  11   7    16487.47    17198.33    482.64 o 
   3  11   7    10892.05    11055.73    456.24 o 
   6  11   7   129424.75   129338.59   3060.07 o 
   9  11   7     3749.27     4534.08    433.97 o 
 -23  12   7    24867.53    23881.03    418.22 o 
 -20  12   7        5.90      277.66    349.62 o 
 -17  12   7    70642.14    71579.73   1552.04 o 
 -14  12   7    33820.56    33241.77   1239.73 o 
 -11  12   7    14574.58    14887.75    483.18 o 
  -8  12   7    10591.89    10644.34    452.79 o 
  -5  12   7     6757.44     6671.34    391.88 o 
  -2  12   7    39389.24    41073.71    764.87 o 
   1  12   7   137784.08   136304.14   4479.83 o 
   4  12   7    10435.62    11509.60    451.85 o 
   7  12   7    10433.75     9373.06    538.53 o 
  10  12   7     8414.50     7493.62    424.86 o 
 -25  13   7     1705.20     1530.61    353.21 o 
 -22  13   7    14549.78    14431.07    479.53 o 
 -19  13   7     3052.67     3252.84    436.64 o 
 -16  13   7    14676.25    14256.43    497.34 o 
 -13  13   7    37539.62    37402.45    899.33 o 
 -10  13   7    12322.45    11969.35    436.59 o 
  -7  13   7     7627.30     8096.42    478.51 o 
  -4  13   7    79632.37    80265.30   2022.03 o 
  -1  13   7       22.63      -74.67    332.09 o 
   2  13   7     2972.05     3575.01    447.98 o 
   5  13   7        7.07      280.10    399.72 o 
   8  13   7    30119.67    28130.16    802.30 o 
  11  13   7    13497.85    13390.40    551.73 o 
 -27  14   7     3217.84     2735.13    375.34 o 
 -24  14   7     5038.24     4812.99    415.16 o 
 -21  14   7    22531.92    20310.99    414.04 o 
 -18  14   7    27348.21    26528.87    452.52 o 
 -15  14   7    13421.09    13800.24    426.83 o 
 -12  14   7    23944.44    22765.01    706.22 o 
  -9  14   7    11038.42    10280.77    419.19 o 
  -6  14   7    30572.57    30007.88    717.89 o 
  -3  14   7    19676.26    19005.69    673.32 o 
   0  14   7     2620.60     1987.83    410.37 o 
   3  14   7    24046.20    24517.73    794.47 o 
   6  14   7     6378.15     5877.79    359.66 o 
   9  14   7      164.96      -83.11    406.64 o 
  12  14   7    17016.14    16892.86    571.45 o 
 -29  15   7    12523.76    13690.85    537.33 o 
 -26  15   7     5125.88     4231.80    432.72 o 
 -23  15   7    42569.28    41085.08   1322.59 o 
 -20  15   7     1765.38     1756.33    344.85 o 
 -17  15   7     9959.77     9295.44    447.25 o 
 -14  15   7    24406.82    24763.21    445.55 o 
 -11  15   7    43919.79    44323.81   1143.29 o 
  -8  15   7     2885.81     3545.58    393.29 o 
  -5  15   7     2898.73     3322.58    417.96 o 
  -2  15   7      796.22      868.16    343.64 o 
   1  15   7    17375.60    18740.71    777.51 o 
   4  15   7     3366.37     3979.99    374.09 o 
   7  15   7    29727.33    30676.24    554.55 o 
  10  15   7    10091.13    10487.25    493.66 o 
  13  15   7    48116.14    49990.77    990.89 o 
 -31  16   7       73.77      160.42    447.31 o 
 -28  16   7    34473.30    33266.70    799.91 o 
 -25  16   7     4226.61     4025.25    393.19 o 
 -22  16   7     4700.95     5150.79    425.48 o 
 -19  16   7     6200.01     5798.07    378.49 o 
 -16  16   7    25866.58    26256.42    551.20 o 
 -13  16   7     2777.77     3163.28    314.52 o 
 -10  16   7     1918.15     1868.13    354.81 o 
  -7  16   7     6107.30     6386.36    369.32 o 
  -4  16   7     3190.88     3000.90    364.35 o 
  -1  16   7     8586.05     9320.06    396.41 o 
   2  16   7    68264.16    65676.51   1695.61 o 
   5  16   7     3423.17     3458.90    388.27 o 
   8  16   7    30583.91    30975.27    567.18 o 
  11  16   7      457.08      552.09    392.24 o 
  14  16   7     3809.21     3757.04    477.77 o 
 -33  17   7    11522.64    10918.10    792.44 o 
 -30  17   7      442.95      740.20    755.08 o 
 -27  17   7    41624.42    41377.13    561.84 o 
 -24  17   7    18389.14    18090.81    539.89 o 
 -21  17   7    84082.12    82986.37   2534.41 o 
 -18  17   7       62.02      302.02    311.49 o 
 -15  17   7      144.42     -228.00    319.18 o 
 -12  17   7    16156.23    16268.04    394.82 o 
  -9  17   7     2353.61     1911.89    286.25 o 
  -6  17   7    43545.85    45618.70    748.18 o 
  -3  17   7    96017.23    91865.05   2218.58 o 
   0  17   7     1995.12     1976.61    396.40 o 
   3  17   7    13882.14    13617.40    459.27 o 
   6  17   7     8284.12     7850.15    406.56 o 
   9  17   7    13796.97    13479.93    501.51 o 
  12  17   7    12459.12    13291.27    472.24 o 
  15  17   7      211.80     -548.66    548.66 o 
 -35  18   7     7302.80     7792.99    622.16 o 
 -32  18   7    57538.59    59286.05   1888.69 o 
 -29  18   7     6631.35     7015.66    539.29 o 
 -26  18   7    47786.03    44956.57    635.50 o 
 -23  18   7     1093.40      814.72    409.47 o 
 -20  18   7     1128.75      723.93    467.81 o 
 -17  18   7    56063.69    55914.54    899.40 o 
 -14  18   7     3058.20     2980.19    365.10 o 
 -11  18   7    29981.57    29888.29    450.74 o 
  -8  18   7    39690.99    37694.32    662.61 o 
  -5  18   7     5301.52     4656.23    363.37 o 
  -2  18   7      731.02      281.72    362.61 o 
   1  18   7     5525.12     5918.13    393.05 o 
   4  18   7    15182.14    15760.03    511.04 o 
   7  18   7     7295.36     6653.49    438.13 o 
  10  18   7     1466.21     1847.93    493.45 o 
  13  18   7      584.13      744.46    527.37 o 
  16  18   7     2533.27     2514.56    516.84 o 
 -34  19   7     1910.51     2433.26    576.61 o 
 -31  19   7    12753.49    11870.95    550.84 o 
 -28  19   7       14.03       83.66    465.19 o 
 -25  19   7     6852.14     6792.42    422.70 o 
 -22  19   7    57266.26    56547.07    594.19 o 
 -19  19   7     4550.30     4546.35    397.78 o 
 -16  19   7     4848.79     4910.17    373.42 o 
 -13  19   7      737.52      507.20    423.54 o 
 -10  19   7    20335.33    20552.99    466.90 o 
  -7  19   7    29722.39    30692.18    686.05 o 
  -4  19   7    18419.80    17266.35    507.00 o 
  -1  19   7    18438.30    18998.38    452.09 o 
   2  19   7    22394.50    21033.82    765.13 o 
   5  19   7     4184.59     4090.33    468.20 o 
   8  19   7     4104.08     4208.75    512.91 o 
  11  19   7     6506.48     6594.47    454.12 o 
  14  19   7    16076.30    16363.73    605.57 o 
  17  19   7       18.31      503.62    549.92 o 
 -36  20   7        1.69      100.76    667.32 o 
 -33  20   7     2816.39     2477.00    566.39 o 
 -30  20   7     4936.63     5208.04    555.17 o 
 -27  20   7    29388.85    28575.59    820.03 o 
 -24  20   7     7386.76     6198.07    442.68 o 
 -21  20   7     3726.78     3258.45    446.09 o 
 -18  20   7      669.18      326.80    427.15 o 
 -15  20   7    11709.44    11498.98    392.04 o 
 -12  20   7    16833.68    16668.30    438.49 o 
  -9  20   7      101.42      -24.86    359.19 o 
  -6  20   7     9291.09     9820.83    462.52 o 
  -3  20   7     6206.02     7353.86    437.90 o 
   0  20   7    10856.59    10766.69    416.94 o 
   3  20   7     8317.14     8382.23    448.26 o 
   6  20   7    13910.87    12918.68    505.05 o 
   9  20   7    32133.77    30356.17    529.38 o 
  12  20   7     6924.16     7738.92    537.47 o 
  15  20   7     1896.92     2813.62    481.64 o 
 -35  21   7     3856.40     4461.86    572.06 o 
 -32  21   7     8947.30     9327.80    560.08 o 
 -29  21   7     5072.96     5208.67    486.89 o 
 -26  21   7    14091.47    13409.15    524.21 o 
 -23  21   7    29948.05    28999.45    995.78 o 
 -20  21   7    75270.13    78215.89   2400.23 o 
 -17  21   7     4249.16     3966.82    421.79 o 
 -14  21   7     1950.49     1655.63    355.36 o 
 -11  21   7    10024.56     9492.82    394.13 o 
  -8  21   7     6210.99     6587.63    386.43 o 
  -5  21   7    19510.11    20675.32    538.01 o 
  -2  21   7    42905.84    41884.57   1250.29 o 
   1  21   7    11531.42    10162.45    464.89 o 
   4  21   7    28924.48    28124.82   1077.54 o 
   7  21   7    15094.67    16969.87    577.99 o 
  10  21   7     1340.66     1599.15    409.33 o 
  13  21   7       16.04      275.93    532.71 o 
 -34  22   7    11254.15    10902.81    777.12 o 
 -31  22   7    24620.44    25387.69    621.64 o 
 -28  22   7    22311.06    22192.77    610.73 o 
 -25  22   7    82416.37    79172.05   1127.94 o 
 -22  22   7       15.61       27.12    425.05 o 
 -19  22   7     1058.56      985.04    455.51 o 
 -16  22   7     5321.52     5588.78    425.32 o 
 -13  22   7     6299.23     6307.04    469.45 o 
 -10  22   7    39871.89    41356.54   1425.96 o 
  -7  22   7    53455.07    51373.12   1816.74 o 
  -4  22   7       63.77      183.31    400.11 o 
  -1  22   7    12352.61    12414.46    472.60 o 
   2  22   7    18535.00    18711.02    490.02 o 
   5  22   7     8633.48     8801.20    552.55 o 
   8  22   7     2825.21     2911.79    485.65 o 
  11  22   7      195.62      952.59    501.95 o 
 -33  23   7      891.36     1698.62    528.31 o 
 -30  23   7    24384.63    24020.93    716.56 o 
 -27  23   7     2671.21     2437.69    692.36 o 
 -24  23   7      713.18      190.99    490.83 o 
 -21  23   7       22.96      -12.50    436.62 o 
 -18  23   7      147.35      203.45    449.93 o 
 -15  23   7     8500.74     9685.06    490.10 o 
 -12  23   7     9158.37     9544.74    521.65 o 
  -9  23   7    15630.18    15320.64    490.25 o 
  -6  23   7     3972.23     4776.23    448.75 o 
  -3  23   7    50069.09    50450.74   1056.97 o 
   0  23   7    17150.92    14529.29    481.99 o 
   3  23   7     5158.41     5686.38    542.54 o 
   6  23   7     1738.08     1893.16    407.64 o 
   9  23   7      479.41      276.88    453.39 o 
  12  23   7     3853.97     3520.54    604.79 o 
 -35  24   7     8006.63     8100.51    550.56 o 
 -32  24   7    14256.37    13521.25    552.36 o 
 -29  24   7    13404.83    13117.40    603.55 o 
 -26  24   7     7887.83     8788.22    603.29 o 
 -23  24   7     3230.41     2661.26    588.09 o 
 -20  24   7     7498.94     6809.77    475.01 o 
 -17  24   7      658.61      686.96    461.53 o 
 -14  24   7    46687.13    47651.36    588.03 o 
 -11  24   7     7490.05     7338.02    533.83 o 
  -8  24   7    36201.24    34795.88    578.42 o 
  -5  24   7     8253.39     8430.68    584.19 o 
  -2  24   7    13919.71    12837.93    478.82 o 
   1  24   7     8635.82     7589.24    522.66 o 
   4  24   7      181.32     1417.33    447.03 o 
   7  24   7     9872.31    10753.04    573.58 o 
  10  24   7     8133.70     8253.51    530.40 o 
 -34  25   7     5931.18     5545.53    591.56 o 
 -31  25   7     6061.25     6391.10    556.88 o 
 -28  25   7     3671.45     5866.75   1165.11 o 
 -25  25   7       29.86       42.38    761.91 o 
 -22  25   7     7508.11     7142.82    487.73 o 
 -19  25   7    47708.52    47768.53   1148.15 o 
 -16  25   7     8123.17     7939.92    437.01 o 
 -13  25   7    14087.69    13669.38    557.62 o 
 -10  25   7     1950.74     2028.66    378.47 o 
  -7  25   7    12416.81    12898.34    468.46 o 
  -4  25   7     8230.47     8072.80    785.24 o 
  -1  25   7     3806.14     4061.47    551.76 o 
   2  25   7    12894.18    13664.22    562.19 o 
   5  25   7    15651.43    16590.29    589.39 o 
   8  25   7      736.28      940.02    532.43 o 
 -33  26   7     9461.64     8903.06    586.40 o 
 -30  26   7     5742.63     5634.23    611.09 o 
 -27  26   7    29219.37    27945.36    995.83 o 
 -24  26   7    42454.52    42992.88    818.81 o 
 -21  26   7     5626.83     5696.81    539.91 o 
 -18  26   7    12909.91    12456.54    485.77 o 
 -15  26   7     6259.60     6157.63    427.07 o 
 -12  26   7      277.94      433.17    412.31 o 
  -9  26   7    42565.97    42450.32   1357.53 o 
  -6  26   7     9167.85     9307.64    589.35 o 
  -3  26   7     2302.77     2691.90    505.65 o 
   0  26   7    10110.99    10082.40    606.54 o 
   3  26   7     8140.47     8154.22    608.54 o 
   6  26   7       41.29      605.87    534.66 o 
   9  26   7      746.88     1660.55    585.53 o 
 -32  27   7     9709.47    10328.12    759.19 o 
 -29  27   7    26890.21    28289.87    813.15 o 
 -26  27   7      204.62      173.32    570.45 o 
 -23  27   7     1581.06     1769.47    531.98 o 
 -20  27   7     1393.20     1880.64    545.11 o 
 -17  27   7     4409.73     4848.91    440.32 o 
 -14  27   7    29597.57    28577.97    640.99 o 
 -11  27   7     5288.27     4841.10    414.10 o 
  -8  27   7      668.97      938.63    494.94 o 
  -5  27   7       18.42       39.24    541.77 o 
  -2  27   7    54593.50    52473.15   1305.35 o 
   1  27   7     2032.33     2330.57    617.33 o 
   4  27   7     2306.28     2145.56    480.31 o 
   7  27   7     1837.49     1005.69    511.35 o 
 -34  28   7      930.94     1447.80    797.73 o 
 -31  28   7    18612.53    19165.43   1037.00 o 
 -28  28   7      407.65      303.17    597.39 o 
 -25  28   7     2783.98     2670.50    504.85 o 
 -22  28   7    15878.35    15839.57   1750.46 o 
 -19  28   7     7793.33     6889.90    619.60 o 
 -16  28   7      692.07     -239.39    562.55 o 
 -13  28   7    15074.84    15649.86    733.12 o 
 -10  28   7     7965.59     8097.15    620.20 o 
  -7  28   7    75658.87    74166.20   3255.65 o 
  -4  28   7     7755.90     7131.43    527.47 o 
  -1  28   7      604.28      828.07    539.08 o 
   2  28   7     1468.33      732.81    605.16 o 
   5  28   7      102.96     -519.19    519.19 o 
 -33  29   7     3241.63     4523.57    918.50 o 
 -30  29   7      378.37     1065.06    522.81 o 
 -27  29   7     4798.96     6706.17    696.94 o 
 -24  29   7       34.05      -57.26    524.40 o 
 -21  29   7    16275.27    15620.98   1604.78 o 
 -18  29   7    57271.21    57162.48   1399.55 o 
 -15  29   7     7346.33     7751.58    578.52 o 
 -12  29   7    39165.55    39978.29   1446.68 o 
  -9  29   7       48.87     -371.10    503.36 o 
  -6  29   7     1607.89     1734.35    540.45 o 
  -3  29   7     6214.65     5869.81    614.05 o 
   0  29   7       96.87      122.54    732.90 o 
   3  29   7     9214.45     8631.85    725.33 o 
 -32  30   7     3116.42     2444.66   1327.54 o 
 -29  30   7        6.79      637.15    738.16 o 
 -26  30   7     9987.82    10689.43    722.66 o 
 -23  30   7    41495.35    41985.75   4412.56 o 
 -20  30   7     4348.16     4877.67    657.28 o 
 -17  30   7    22336.37    22812.58    586.86 o 
 -14  30   7       48.99     -150.68    522.55 o 
 -11  30   7     4903.98     4786.16    478.79 o 
  -8  30   7     7634.38     7525.56    523.67 o 
  -5  30   7      694.18      398.27    647.20 o 
  -2  30   7    26043.65    26619.83   1358.50 o 
   1  30   7     3122.06     3080.74    608.26 o 
 -31  31   7     7541.14     9009.84    829.92 o 
 -28  31   7    17052.33    18475.50    842.04 o 
 -25  31   7      998.37     1621.62    655.74 o 
 -22  31   7      265.80      381.32    617.22 o 
 -19  31   7      743.96     1607.82    516.48 o 
 -16  31   7     4366.58     5839.36    824.98 o 
 -13  31   7    12145.37    12576.20    510.69 o 
 -10  31   7       49.65     -451.68    528.02 o 
  -7  31   7     3445.44     4248.06    561.29 o 
  -4  31   7      174.64      -55.72    602.69 o 
  -1  31   7    15626.90    15509.25    812.23 o 
 -30  32   7     6644.54     7225.20    751.45 o 
 -27  32   7     2032.18     1990.37    662.57 o 
 -24  32   7    10879.89    10228.42   1728.49 o 
 -21  32   7     9813.52    10151.20   1281.32 o 
 -18  32   7     4425.20     4487.54    803.14 o 
 -15  32   7     7090.60     7695.98    593.32 o 
 -12  32   7     3475.52     3687.24    691.89 o 
  -9  32   7    15749.84    15929.36    794.88 o 
  -6  32   7    56215.29    57219.30   2020.23 o 
  -3  32   7     7853.21     6576.92    737.87 o 
 -29  33   7     7746.31     8033.17    843.75 o 
 -26  33   7    12129.13    11763.08    642.53 o 
 -23  33   7     1669.30      978.96    586.69 o 
 -20  33   7    14547.35    15599.87   1837.68 o 
 -17  33   7    19633.34    18815.25   1545.42 o 
 -14  33   7    25111.79    25677.12    625.01 o 
 -11  33   7    37079.32    37480.95    794.15 o 
  -8  33   7      685.51      102.84    545.67 o 
  -5  33   7     2898.79     3181.43    707.11 o 
 -28  34   7      583.10      546.89    813.26 o 
 -25  34   7    11207.55    12458.47   1781.03 o 
 -22  34   7     7698.05     7280.40    833.04 o 
 -19  34   7     4247.58     3948.37    718.69 o 
 -16  34   7    16266.70    15542.84   1232.63 o 
 -13  34   7     6215.95     6038.80    627.77 o 
 -10  34   7     1633.11     1283.23    724.41 o 
  -7  34   7      439.04      338.97    705.67 o 
 -24  35   7       62.66     -177.03    594.91 o 
 -21  35   7     5336.51     6931.62   1470.70 o 
 -18  35   7     9104.18     6563.96   1224.58 o 
 -15  35   7     6567.45     5913.50    638.38 o 
 -12  35   7      224.34      239.25    650.65 o 
  -9  35   7      949.32     2419.35    879.13 o 
 -23  36   7    19749.25    21494.00   1279.05 o 
 -20  36   7     8706.43     8673.98   1025.36 o 
 -17  36   7       15.87      243.47    689.94 o 
 -14  36   7     1328.13     2100.59    608.66 o 
   0   1   8     1298.78     1405.59    337.84 o 
  -2   2   8    15237.93    15445.70    372.16 o 
   1   2   8    29978.23    32255.08    596.04 o 
  -4   3   8    23348.78    22550.76    473.25 o 
  -1   3   8   226589.69   223498.41   2791.29 o 
   2   3   8     1035.18     1141.31    434.70 o 
  -6   4   8   100409.34   100441.98   1738.75 o 
  -3   4   8     5474.56     4844.49    387.76 o 
   0   4   8     4753.31     4705.54    422.72 o 
   3   4   8     5156.34     6567.37    757.27 o 
  -8   5   8    54826.96    59171.42   1601.84 o 
  -5   5   8    15735.64    14696.20    399.14 o 
  -2   5   8      830.95      896.89    430.96 o 
   1   5   8    30193.13    32102.63    601.46 o 
   4   5   8    18062.26    17846.59    706.02 o 
 -10   6   8    34106.14    34527.08    932.00 o 
  -7   6   8     5421.78     4674.80    441.26 o 
  -4   6   8     4879.06     4675.46    393.36 o 
  -1   6   8    23557.02    23234.65    815.59 o 
   2   6   8    21030.71    21810.10    600.15 o 
   5   6   8    12856.90    13112.06    424.50 o 
 -12   7   8    18075.67    17848.56    476.63 o 
  -9   7   8      127.20      206.83    452.73 o 
  -6   7   8    26626.89    26866.33    507.08 o 
  -3   7   8    41029.71    39827.50    961.74 o 
   0   7   8    54141.94    55877.98    821.03 o 
   3   7   8     6409.36     6356.76    443.97 o 
   6   7   8    47820.89    49764.17   1572.54 o 
 -14   8   8    15082.20    15514.01    899.09 o 
 -11   8   8      453.73      954.14    455.99 o 
  -8   8   8    31474.09    30366.64    512.17 o 
  -5   8   8    54522.98    57486.56    623.60 o 
  -2   8   8     5595.41     5776.17    364.78 o 
   1   8   8    41964.12    41628.34   1001.33 o 
   4   8   8    26596.06    28508.27    549.68 o 
   7   8   8      796.67     1141.97    364.32 o 
 -16   9   8    10538.62    10165.63    408.71 o 
 -13   9   8    57154.29    56762.20    582.83 o 
 -10   9   8    16677.92    16906.93    555.28 o 
  -7   9   8    19768.70    20386.75    596.36 o 
  -4   9   8    30678.97    31043.64    494.39 o 
  -1   9   8    13509.74    13063.73    437.19 o 
   2   9   8     8208.45     8008.46    449.18 o 
   5   9   8     9408.87     8917.05    528.52 o 
   8   9   8     2230.09     2447.21    520.99 o 
 -18  10   8    13299.45    12883.78    482.87 o 
 -15  10   8     1554.03     1504.14    503.20 o 
 -12  10   8    86269.23    84116.28   2358.63 o 
  -9  10   8      165.78      232.85    358.07 o 
  -6  10   8     3731.57     4450.95    539.25 o 
  -3  10   8      570.11     1254.72    381.12 o 
   0  10   8    27698.12    26860.70    595.34 o 
   3  10   8    17313.86    16086.03    674.31 o 
   6  10   8       67.55      -76.62    363.79 o 
   9  10   8    19694.82    19417.52    665.02 o 
 -20  11   8      492.44      469.95    498.62 o 
 -17  11   8    72519.88    71075.01   1617.64 o 
 -14  11   8     1143.56     1120.36    382.55 o 
 -11  11   8     4809.81     4063.14    394.61 o 
  -8  11   8      625.70      677.42    366.35 o 
  -5  11   8    50306.71    49329.19    830.67 o 
  -2  11   8    38854.69    37523.25    603.12 o 
   1  11   8     9390.54    10181.79    459.77 o 
   4  11   8    24439.04    24817.34    870.38 o 
   7  11   8    29388.00    28186.22   1759.69 o 
  10  11   8     4448.97     3962.24    537.69 o 
 -22  12   8    44192.05    40096.41   1002.54 o 
 -19  12   8      310.95     1001.35    513.30 o 
 -16  12   8     2382.11     1911.52    443.53 o 
 -13  12   8    11021.95    11525.83    506.69 o 
 -10  12   8     1975.54     2102.69    365.45 o 
  -7  12   8    99752.02    95950.18   3047.07 o 
  -4  12   8    51758.30    54373.39    662.90 o 
  -1  12   8    37123.45    36861.78    846.63 o 
   2  12   8    44814.59    43506.49   1896.64 o 
   5  12   8    19570.43    19780.78    544.22 o 
   8  12   8     2530.48     3591.48    626.91 o 
  11  12   8        1.93       60.84    414.81 o 
 -24  13   8     1717.90     2588.86    440.56 o 
 -21  13   8     2020.81     1542.82    463.17 o 
 -18  13   8    15105.51    16442.57    574.35 o 
 -15  13   8      547.64      -80.05    405.77 o 
 -12  13   8   129756.60   127057.48   2434.11 o 
  -9  13   8    39857.00    37807.80    895.28 o 
  -6  13   8     7068.98     7506.96    398.90 o 
  -3  13   8     8778.34     9017.71    369.13 o 
   0  13   8    59369.20    59837.30    832.63 o 
   3  13   8     1433.64     1388.73    448.52 o 
   6  13   8     3935.62     4101.29    523.93 o 
   9  13   8      232.85     -226.16    428.33 o 
  12  13   8     7155.32     6719.51    461.82 o 
 -26  14   8      113.68       80.62    438.10 o 
 -23  14   8    11386.73    12427.34    458.12 o 
 -20  14   8      953.47     1472.50    506.75 o 
 -17  14   8    45189.73    46407.78   1341.16 o 
 -14  14   8     5659.46     5196.49    374.44 o 
 -11  14   8     9599.43     9365.53    379.19 o 
  -8  14   8      566.70     1148.70    343.17 o 
  -5  14   8    53145.47    55016.54   1206.45 o 
  -2  14   8     3340.23     2720.67    381.97 o 
   1  14   8     2947.65     2362.25    492.23 o 
   4  14   8     6013.09     5642.64    402.90 o 
   7  14   8      833.64      399.37    436.73 o 
  10  14   8    38310.95    36377.74    542.94 o 
  13  14   8    54685.36    53618.59   1120.66 o 
 -28  15   8     2352.52     2398.46    471.42 o 
 -25  15   8     4659.91     4282.98    460.97 o 
 -22  15   8      370.26     -432.88    432.88 o 
 -19  15   8    21963.50    21529.65    475.37 o 
 -16  15   8    74627.91    77242.27    954.03 o 
 -13  15   8     2676.10     2575.96    388.30 o 
 -10  15   8    85406.77    86878.37   2588.07 o 
  -7  15   8      114.67       38.61    370.54 o 
  -4  15   8     2391.65     2142.91    404.14 o 
  -1  15   8     9963.12     9364.72    433.93 o 
   2  15   8        7.90      447.26    463.06 o 
   5  15   8    37376.99    37178.70    785.53 o 
   8  15   8    27939.15    26830.05    787.55 o 
  11  15   8     1217.76     1429.58    454.09 o 
  14  15   8     1208.21     1865.80    490.72 o 
 -30  16   8     3410.87     4452.21    584.93 o 
 -27  16   8      424.13     1858.97    605.59 o 
 -24  16   8    12539.33    11563.26    509.92 o 
 -21  16   8    81639.88    82122.95   1978.64 o 
 -18  16   8     1665.47      880.10    387.54 o 
 -15  16   8    42784.98    42398.20    658.44 o 
 -12  16   8       10.37      180.30    344.90 o 
  -9  16   8     5146.15     5500.18    413.92 o 
  -6  16   8    25468.26    24392.68    630.10 o 
  -3  16   8    24389.23    25535.38    457.61 o 
   0  16   8    40447.73    39311.33    651.21 o 
   3  16   8    24036.54    22733.56    866.28 o 
   6  16   8    14044.86    13065.12    501.24 o 
   9  16   8     1584.08     2009.50    547.56 o 
  12  16   8     7934.48     7301.53    448.12 o 
  15  16   8     2370.00     2244.11    497.92 o 
 -32  17   8     7221.74     7685.72    513.32 o 
 -29  17   8    17407.34    16792.97    542.99 o 
 -26  17   8    66423.65    66119.76   1281.40 o 
 -23  17   8     2766.62     2813.41    470.46 o 
 -20  17   8     9778.14     8852.43    495.83 o 
 -17  17   8     3036.65     2655.51    526.08 o 
 -14  17   8     2759.08     3195.39    408.18 o 
 -11  17   8    22653.71    21705.55    448.00 o 
  -8  17   8    10340.05    10618.90    373.79 o 
  -5  17   8    20779.22    20632.72    580.23 o 
  -2  17   8    32298.07    32648.32    516.60 o 
   1  17   8    20577.04    20943.84    494.90 o 
   4  17   8     4891.62     3887.21    440.22 o 
   7  17   8        8.62      385.61    496.28 o 
  10  17   8       21.17      204.60    427.62 o 
  13  17   8    29962.17    29185.89    921.02 o 
  16  17   8      633.83     1160.31    647.78 o 
 -34  18   8    13952.39    12781.96    713.66 o 
 -31  18   8    19206.50    21110.86    560.12 o 
 -28  18   8       42.70       28.28    630.56 o 
 -25  18   8      319.29     -233.31    443.05 o 
 -22  18   8     3325.17     4138.01    480.41 o 
 -19  18   8        5.79      179.97    394.62 o 
 -16  18   8    28996.14    30759.02    513.05 o 
 -13  18   8      827.78      285.71    429.90 o 
 -10  18   8     1664.52     1866.57    465.40 o 
  -7  18   8     4570.10     3925.86    425.25 o 
  -4  18   8    53278.26    55415.52    779.18 o 
  -1  18   8    12366.65    11031.21    446.01 o 
   2  18   8      900.00      858.31    463.60 o 
   5  18   8     6585.84     6636.29    439.10 o 
   8  18   8     5484.50     5179.70    534.51 o 
  11  18   8    14369.78    14970.29    541.19 o 
  14  18   8    11663.18    10873.74    548.64 o 
 -33  19   8    15799.69    14788.68    766.04 o 
 -30  19   8     3825.89     3508.93    568.33 o 
 -27  19   8       93.74     -317.35    415.19 o 
 -24  19   8     9948.76    10296.25    540.89 o 
 -21  19   8     8460.88     8183.89    492.21 o 
 -18  19   8    12084.63    12197.94    441.13 o 
 -15  19   8     7576.05     7745.18    453.00 o 
 -12  19   8    18514.39    17598.27    634.96 o 
  -9  19   8    44951.56    47273.05   1370.34 o 
  -6  19   8    19072.56    18299.65    441.18 o 
  -3  19   8    10112.23    10832.23    500.51 o 
   0  19   8     5547.43     5547.06    469.68 o 
   3  19   8       58.25      353.45    451.56 o 
   6  19   8    29347.21    29666.95    679.96 o 
   9  19   8    21444.82    20925.27    464.19 o 
  12  19   8      414.47      425.68    524.94 o 
 -32  20   8     1028.94      526.95    483.69 o 
 -29  20   8     9717.44     9274.81    536.37 o 
 -26  20   8      450.69     -121.73    497.20 o 
 -23  20   8    17528.40    16191.59    575.62 o 
 -20  20   8    23569.04    22344.90    797.38 o 
 -17  20   8     4679.99     4798.82    389.55 o 
 -14  20   8    49870.70    51212.02    732.72 o 
 -11  20   8      745.58      493.40    427.71 o 
  -8  20   8      227.36      -90.44    379.35 o 
  -5  20   8     6162.91     6519.44    423.52 o 
  -2  20   8     1847.52     1724.72    404.93 o 
   1  20   8    29884.13    28678.62    751.29 o 
   4  20   8    23490.52    23932.48    909.63 o 
   7  20   8     3604.76     4591.10    591.66 o 
  10  20   8       29.50     -159.59    465.32 o 
  13  20   8    11901.55    11951.70    577.00 o 
 -31  21   8      139.47     -556.35    556.35 o 
 -28  21   8    24089.73    23297.12    573.41 o 
 -25  21   8    51746.07    52687.42   1596.76 o 
 -22  21   8      640.22      536.15    539.08 o 
 -19  21   8    13610.57    13526.47    443.60 o 
 -16  21   8     2950.72     3050.26    465.98 o 
 -13  21   8      171.37      579.51    375.89 o 
 -10  21   8    11026.77    10353.60    494.01 o 
  -7  21   8     1145.07     1098.09    361.23 o 
  -4  21   8    28931.32    27287.92    731.99 o 
  -1  21   8    10153.10     9200.77    432.61 o 
   2  21   8     9988.48    10992.66    566.27 o 
   5  21   8      101.20     -114.49    532.02 o 
   8  21   8     8911.95     9362.10    522.36 o 
  11  21   8      153.70     -164.68    520.58 o 
 -33  22   8     8717.19     8605.70    586.58 o 
 -30  22   8    19155.51    19491.09    620.15 o 
 -27  22   8      334.19     -266.55    511.03 o 
 -24  22   8     3686.16     4786.03    543.43 o 
 -21  22   8     4475.22     4452.86    548.74 o 
 -18  22   8      225.02      213.26    349.71 o 
 -15  22   8    36672.91    37233.20    615.97 o 
 -12  22   8       39.62      236.39    396.99 o 
  -9  22   8     2231.00     2070.51    372.83 o 
  -6  22   8     2826.15     2478.31    488.25 o 
  -3  22   8    31569.77    30913.54   1048.22 o 
   0  22   8      657.11      698.36    446.32 o 
   3  22   8     4807.70     4857.61    454.39 o 
   6  22   8     1322.80     1400.26    567.35 o 
   9  22   8     9924.24     9900.96    563.31 o 
 -32  23   8     9974.78    10101.95    742.24 o 
 -29  23   8     1152.25     1564.22    569.20 o 
 -26  23   8    12324.90    12822.66    584.88 o 
 -23  23   8     8213.74     9432.33    511.46 o 
 -20  23   8     1742.22     1997.99    468.40 o 
 -17  23   8     5292.23     5296.30    447.91 o 
 -14  23   8     1142.44     1617.61    371.19 o 
 -11  23   8    25215.11    24507.35    597.66 o 
  -8  23   8    74946.09    72393.18   1447.52 o 
  -5  23   8    18916.53    18282.03    470.16 o 
  -2  23   8    10711.41    10008.49    573.72 o 
   1  23   8     9518.38     9445.07    645.84 o 
   4  23   8      245.14      695.95    445.38 o 
   7  23   8    18584.19    20007.30    583.18 o 
  10  23   8     7588.17     8536.10    678.49 o 
 -31  24   8    10606.46    10979.02    654.60 o 
 -28  24   8     2917.26     3705.62    608.24 o 
 -25  24   8       10.53     -411.65    493.37 o 
 -22  24   8    20136.32    19586.89    608.34 o 
 -19  24   8     5933.51     5005.92    437.89 o 
 -16  24   8    49895.06    52048.12    676.68 o 
 -13  24   8    70330.27    69109.38   1123.91 o 
 -10  24   8     6302.48     5625.82    436.53 o 
  -7  24   8     2972.39     3718.18    484.08 o 
  -4  24   8     2201.08     1954.36    509.01 o 
  -1  24   8      576.07     -197.89    492.36 o 
   2  24   8    31242.11    30083.85    616.81 o 
   5  24   8     6247.02     7111.10    772.35 o 
   8  24   8     3940.75     4582.30    551.14 o 
 -30  25   8     1472.71     2165.13    511.19 o 
 -27  25   8    18892.21    19668.75    667.34 o 
 -24  25   8     2819.00     3035.47    466.27 o 
 -21  25   8    13316.70    13186.10    545.20 o 
 -18  25   8    22041.10    22933.45    593.32 o 
 -15  25   8     8687.93     8830.52    647.13 o 
 -12  25   8       70.37     -354.56    542.79 o 
  -9  25   8     1562.60     1304.94    613.85 o 
  -6  25   8     1260.27     1185.06    506.63 o 
  -3  25   8    18478.95    16677.51    532.61 o 
   0  25   8       20.40       70.22    439.22 o 
   3  25   8     3225.87     2635.78    681.27 o 
   6  25   8     2004.73     1863.11    602.16 o 
 -32  26   8    13805.80    14614.46    807.41 o 
 -29  26   8     2911.32     3693.41    496.22 o 
 -26  26   8     3535.16     3052.30    534.17 o 
 -23  26   8     6028.07     6246.94    664.21 o 
 -20  26   8    22306.46    22665.00    569.00 o 
 -17  26   8       20.73       -4.43    468.82 o 
 -14  26   8      206.39      279.62    505.46 o 
 -11  26   8      429.57      447.84    498.19 o 
  -8  26   8    19450.68    19906.84    564.71 o 
  -5  26   8     2889.10     2188.93    512.53 o 
  -2  26   8    20984.59    19790.24    685.48 o 
   1  26   8     3862.83     3928.08    582.78 o 
   4  26   8    29709.82    30589.12   1653.55 o 
 -31  27   8     1118.98     1798.80    632.55 o 
 -28  27   8       81.29       34.98    586.23 o 
 -25  27   8    37626.48    37029.12    790.21 o 
 -22  27   8     4762.68     3735.70   1050.34 o 
 -19  27   8       12.36     -280.67    531.48 o 
 -16  27   8     1027.78     1202.30    505.41 o 
 -13  27   8      383.71      964.70    544.12 o 
 -10  27   8    12672.07    12252.21    705.96 o 
  -7  27   8    42426.05    43737.77   1181.24 o 
  -4  27   8     7586.73     7620.58    492.30 o 
  -1  27   8    21089.46    20936.02    798.98 o 
   2  27   8        0.42       37.80    664.99 o 
 -30  28   8    14733.93    14654.50    625.69 o 
 -27  28   8     2585.95     3011.57    632.24 o 
 -24  28   8        6.16     -549.84    612.82 o 
 -21  28   8     9438.50     9600.24   1319.18 o 
 -18  28   8     1846.98     1930.75    502.46 o 
 -15  28   8    34841.34    34482.11    592.45 o 
 -12  28   8    66803.97    67547.87    788.13 o 
  -9  28   8     4521.16     4651.84    482.02 o 
  -6  28   8    14155.46    14585.57    999.40 o 
  -3  28   8       13.09     -145.70    528.45 o 
   0  28   8      112.82      140.00    544.60 o 
   3  28   8     9730.37    13083.70   1093.58 o 
 -29  29   8     1490.69     1030.32    784.28 o 
 -26  29   8     6955.47     7294.71    621.34 o 
 -23  29   8      187.26       68.24    588.28 o 
 -20  29   8    23194.56    23122.26   2152.32 o 
 -17  29   8    20968.53    21564.33    666.28 o 
 -14  29   8      868.28     2058.85    521.69 o 
 -11  29   8      672.96      980.49    571.01 o 
  -8  29   8    11009.17    11279.02    926.09 o 
  -5  29   8     4861.07     4493.87    568.17 o 
  -2  29   8     4149.62     4295.63    614.49 o 
   1  29   8     1383.79       76.86   1101.10 o 
 -28  30   8      207.83      514.50    676.00 o 
 -25  30   8     7006.55     6256.23    698.20 o 
 -22  30   8      780.62      516.12    612.43 o 
 -19  30   8    17240.97    17833.72   1668.55 o 
 -16  30   8     7068.87     6975.43    595.54 o 
 -13  30   8     7494.82     8743.43    560.04 o 
 -10  30   8     4666.97     4891.10    584.85 o 
  -7  30   8     4255.32     5869.85    611.37 o 
  -4  30   8     4742.95     5756.03    693.20 o 
 -27  31   8      533.38     1276.38   1080.50 o 
 -24  31   8    22785.98    24042.71    977.21 o 
 -21  31   8     3562.58     3104.55    546.62 o 
 -18  31   8     1582.57     1413.68    533.15 o 
 -15  31   8      902.19      796.10    500.59 o 
 -12  31   8     6133.40     6100.37    627.22 o 
  -9  31   8     8189.61     8050.33    679.42 o 
  -6  31   8     7488.06     7945.76    696.83 o 
 -26  32   8      634.08     2764.45   1076.04 o 
 -23  32   8     1997.19     2065.87    564.77 o 
 -20  32   8      475.73       87.97    732.31 o 
 -17  32   8      547.25      454.70    556.79 o 
 -14  32   8    12996.74    13913.72    653.72 o 
 -11  32   8    15435.22    15895.99    611.59 o 
  -8  32   8     3434.33     3974.22    664.48 o 
 -22  33   8        9.30       28.45    607.23 o 
 -19  33   8    16349.26    17320.97   1896.77 o 
 -16  33   8    22228.25    21519.99   2033.18 o 
 -13  33   8      120.48      739.89    620.04 o 
 -18  34   8     4987.57     6006.15   1220.22 o 
 -15  34   8     5183.57     9418.66   1121.99 o 
   0   0   9     1112.14     1754.51    541.72 o 
   1   1   9     1316.46     1493.53    302.97 o 
  -1   2   9       49.26      261.13    311.43 o 
   2   2   9     4255.17     4797.81    482.10 o 
  -3   3   9     1945.73     2044.87    368.75 o 
   0   3   9    16287.46    15996.79    404.23 o 
   3   3   9    20767.55    21050.39    507.78 o 
  -5   4   9     3923.50     4583.58    407.97 o 
  -2   4   9     7817.93     7802.06    419.33 o 
   1   4   9     1648.44     2522.08    798.48 o 
   4   4   9     7677.18     7781.22    448.19 o 
  -7   5   9    19837.01    19189.27    424.50 o 
  -4   5   9      861.41      778.19    321.10 o 
  -1   5   9     4740.85     4192.30    346.69 o 
   2   5   9     4466.68     4607.85    429.23 o 
   5   5   9     2303.66     2060.20    423.80 o 
  -9   6   9     5390.63     7248.13   1812.12 o 
  -6   6   9     1200.31     1838.99    405.16 o 
  -3   6   9    16724.09    17181.42    788.06 o 
   0   6   9     3199.71     2950.23    376.16 o 
   3   6   9    97967.33    98303.10   2939.81 o 
   6   6   9    32393.48    32477.98    797.87 o 
 -11   7   9      427.12      -41.70    538.24 o 
  -8   7   9    18091.61    17505.22    587.18 o 
  -5   7   9     2566.01     6001.04   1377.08 o 
  -2   7   9    78732.96    77272.00   1487.87 o 
   1   7   9    43758.50    41771.16   1208.74 o 
   4   7   9    12399.87    11743.05    542.93 o 
   7   7   9     3343.35     5113.57   1061.95 o 
 -13   8   9    52276.13    49928.23    590.53 o 
 -10   8   9     4700.75     4447.58    492.95 o 
  -7   8   9    24314.66    21192.32    412.81 o 
  -4   8   9    26888.28    26776.35    550.56 o 
  -1   8   9    22752.62    21482.35    436.11 o 
   2   8   9     7914.06     7609.72   1317.07 o 
   5   8   9     6161.72     6476.98    550.31 o 
   8   8   9      480.24      -56.69    585.97 o 
 -15   9   9      532.65     1241.43    490.26 o 
 -12   9   9     2118.37     2771.84    616.68 o 
  -9   9   9     2044.05     1724.97    479.94 o 
  -6   9   9   106264.81   112271.49    890.35 o 
  -3   9   9     3147.19     2976.14    456.53 o 
   0   9   9     1767.52     1179.73    413.44 o 
   3   9   9      480.12      691.37    533.56 o 
   6   9   9    23396.26    22618.00    650.91 o 
   9   9   9    33310.96    33335.10    856.30 o 
 -17  10   9    13782.24    14866.99    680.70 o 
 -14  10   9    36694.90    35170.69   1425.31 o 
 -11  10   9    92889.83    93185.85   3092.72 o 
  -8  10   9    21039.69    21012.11    461.79 o 
  -5  10   9     4789.38     4535.60    342.71 o 
  -2  10   9     5504.89     5663.80    461.39 o 
   1  10   9        9.88       -6.82    455.54 o 
   4  10   9    74156.23    73966.48   1401.43 o 
   7  10   9    51238.19    46126.06   1332.34 o 
  10  10   9    19982.26    18591.29    565.51 o 
 -19  11   9    26582.65    24801.38    796.70 o 
 -16  11   9    50656.38    49773.70    634.27 o 
 -13  11   9     1799.98     1098.59    563.13 o 
 -10  11   9     2025.23     2234.60    497.06 o 
  -7  11   9     9132.76     9387.62    536.57 o 
  -4  11   9      112.18     -233.94    500.34 o 
  -1  11   9    90070.96    90360.71   2596.48 o 
   2  11   9    11221.95    11667.42    568.99 o 
   5  11   9      450.56      153.90    466.56 o 
   8  11   9        2.15      386.26    487.32 o 
  11  11   9    21450.46    21023.23   1151.46 o 
 -21  12   9    17943.37    17698.75    575.02 o 
 -18  12   9     7173.50     6883.22    546.39 o 
 -15  12   9       27.41     -154.56    495.12 o 
 -12  12   9     6018.72     5866.87    470.95 o 
  -9  12   9     1310.15     1727.76    467.21 o 
  -6  12   9    77939.12    79130.99   1440.57 o 
  -3  12   9     3112.94     3172.75    455.19 o 
   0  12   9     6276.13     5665.32    508.75 o 
   3  12   9     1956.69     2282.29    588.33 o 
   6  12   9    48897.87    47286.44   1004.95 o 
   9  12   9       17.85      -89.06    597.50 o 
  12  12   9       28.02     -361.61    531.33 o 
 -23  13   9     4571.81     4605.65    520.10 o 
 -20  13   9      453.01       29.76    636.08 o 
 -17  13   9     5856.31     6231.12    542.15 o 
 -14  13   9     8857.61     8509.14    560.91 o 
 -11  13   9    23898.71    23659.16    662.97 o 
  -8  13   9      976.74     1785.05    440.69 o 
  -5  13   9    22753.74    22891.67    590.29 o 
  -2  13   9        8.32     -299.77    478.02 o 
   1  13   9    29797.05    28297.94    686.00 o 
   4  13   9     2625.06     2339.27    528.09 o 
   7  13   9     6980.96     6651.67    571.65 o 
  10  13   9     7467.87     9074.54    678.30 o 
  13  13   9     1283.37     1185.59    529.56 o 
 -25  14   9       94.15      883.25    424.21 o 
 -22  14   9     8196.41     8486.93    816.60 o 
 -19  14   9    18537.50    16328.80    659.11 o 
 -16  14   9     4974.41     5739.13    590.62 o 
 -13  14   9    15869.59    14459.67    433.58 o 
 -10  14   9   103659.17   108434.92   2115.98 o 
  -7  14   9      999.38      701.19    400.30 o 
  -4  14   9    11229.00    10186.94    472.74 o 
  -1  14   9       34.73       59.66    475.43 o 
   2  14   9        3.36      -25.65    472.92 o 
   5  14   9    67483.44    70073.86   2419.61 o 
   8  14   9    17732.29    16647.48    511.19 o 
  11  14   9    31921.07    31817.07    607.32 o 
  14  14   9    13628.12    14443.87    605.54 o 
 -27  15   9       34.47      -47.80    521.11 o 
 -24  15   9    22508.82    23016.89    578.20 o 
 -21  15   9    24818.90    25861.88    587.28 o 
 -18  15   9    20363.02    20519.94    591.86 o 
 -15  15   9    82743.20    79825.17   3047.66 o 
 -12  15   9     1856.84     1763.81    505.54 o 
  -9  15   9     6723.57     6622.69    473.18 o 
  -6  15   9     1078.31     1558.85    389.75 o 
  -3  15   9     2174.82     1947.26    478.60 o 
   0  15   9    56374.32    59458.15    974.80 o 
   3  15   9     6689.43     6401.43    394.77 o 
   6  15   9     6936.78     6495.20    588.18 o 
   9  15   9      437.86      629.71    478.10 o 
  12  15   9     8351.71     9085.43    537.21 o 
  15  15   9      857.62     2548.48    841.69 o 
 -29  16   9    11784.73    11953.94    557.78 o 
 -26  16   9     9078.99    10051.27    499.70 o 
 -23  16   9    13321.51    13897.78    590.68 o 
 -20  16   9    12813.78    13660.49    552.34 o 
 -17  16   9     4825.68     5645.28    421.33 o 
 -14  16   9      137.40      -48.97    526.26 o 
 -11  16   9       85.74      522.27    446.88 o 
  -8  16   9      318.72     1559.63    442.05 o 
  -5  16   9    34731.28    35891.25   1088.93 o 
  -2  16   9     2794.78     1970.93    480.83 o 
   1  16   9      523.10     1042.80    444.72 o 
   4  16   9    16061.21    16105.84    538.40 o 
   7  16   9    29955.62    29889.70   1094.62 o 
  10  16   9      122.46     -569.45    569.45 o 
  13  16   9      566.90     -215.03    604.20 o 
 -31  17   9      497.50      771.18    805.50 o 
 -28  17   9     1193.61      825.65    512.79 o 
 -25  17   9      365.34      668.48    552.09 o 
 -22  17   9    14028.14    13935.04    544.73 o 
 -19  17   9     4959.04     4800.45    488.99 o 
 -16  17   9      343.55      310.09    467.30 o 
 -13  17   9       44.20     -259.08    436.88 o 
 -10  17   9    15921.06    16019.24    476.42 o 
  -7  17   9    16870.01    16869.60    412.11 o 
  -4  17   9    12210.77    11701.08    447.24 o 
  -1  17   9    10085.03    10775.71    850.50 o 
   2  17   9    54212.92    52307.19    698.50 o 
   5  17   9     2685.44     2387.68    521.27 o 
   8  17   9       11.07      764.99    463.47 o 
  11  17   9      600.13      490.11    667.09 o 
  14  17   9       61.98     3438.64   1017.56 o 
 -30  18   9      576.48     2475.06    678.38 o 
 -27  18   9     8876.76     8925.46    488.96 o 
 -24  18   9      681.92     1231.65    526.96 o 
 -21  18   9     2998.44     3190.94    510.41 o 
 -18  18   9     3491.68     3597.56    462.05 o 
 -15  18   9     4752.57     4802.08    509.68 o 
 -12  18   9    29752.41    28417.81    510.88 o 
  -9  18   9    70944.13    66802.81   1121.78 o 
  -6  18   9    10042.54    11029.15    470.77 o 
  -3  18   9    36374.61    33408.16    681.96 o 
   0  18   9      579.06      415.77    516.18 o 
   3  18   9     1634.46     2125.94    493.67 o 
   6  18   9    14929.66    14184.53    598.94 o 
   9  18   9     3961.88     4484.02    624.69 o 
  12  18   9    31580.65    32607.20   1114.00 o 
 -29  19   9     1910.71     1503.43    628.10 o 
 -26  19   9       12.14     -659.60    659.60 o 
 -23  19   9     7017.63     7313.47    775.02 o 
 -20  19   9     2358.79     3924.56    551.94 o 
 -17  19   9    34754.38    34168.36    518.20 o 
 -14  19   9    55518.62    54784.46   1133.70 o 
 -11  19   9      634.11      446.91    418.61 o 
  -8  19   9    13134.77    12709.39    481.68 o 
  -5  19   9     2940.90     2421.32    364.94 o 
  -2  19   9     2283.64     2554.36    516.79 o 
   1  19   9    32194.08    33559.19    603.61 o 
   4  19   9     5805.87     6363.99    465.87 o 
   7  19   9    19134.28    17964.78    681.38 o 
  10  19   9     1885.12     1590.35    541.02 o 
 -28  20   9     6720.36     7984.72    723.40 o 
 -25  20   9     3708.98     3629.19    613.09 o 
 -22  20   9    25329.71    24215.87    650.39 o 
 -19  20   9    31766.17    32082.17    638.45 o 
 -16  20   9     1249.42      849.63    494.81 o 
 -13  20   9      332.77     1113.19    518.34 o 
 -10  20   9    14445.86    14618.33    723.94 o 
  -7  20   9      309.47      704.99    427.66 o 
  -4  20   9    24739.46    24877.46    592.40 o 
  -1  20   9       70.25      437.64    508.72 o 
   2  20   9      308.85      691.01    504.30 o 
   5  20   9     4254.01     4945.45    587.34 o 
   8  20   9    33285.31    32172.67    638.55 o 
 -30  21   9       53.79     -116.68    618.13 o 
 -27  21   9     1632.91     1926.03    555.31 o 
 -24  21   9      432.95     1265.50    528.18 o 
 -21  21   9    20618.58    22474.09    727.82 o 
 -18  21   9     6149.29     6170.08    462.28 o 
 -15  21   9    11870.98    12273.14    521.84 o 
 -12  21   9     4977.76     4831.12    471.03 o 
  -9  21   9     2979.71     3251.92    442.85 o 
  -6  21   9    11845.50    13110.97    862.49 o 
  -3  21   9     4107.08     4794.18    568.81 o 
   0  21   9    21736.00    23759.79    872.62 o 
   3  21   9    42600.28    45252.13    775.27 o 
   6  21   9     1222.30     1688.83    566.24 o 
   9  21   9     2184.99     2590.25    554.74 o 
 -29  22   9       43.71      236.14    540.12 o 
 -26  22   9     8487.46     8984.53    577.66 o 
 -23  22   9      568.89      934.88    522.45 o 
 -20  22   9     3659.25     4021.80    664.67 o 
 -17  22   9       53.38       53.58    585.75 o 
 -14  22   9     9334.70    10433.13    459.93 o 
 -11  22   9    31007.42    33166.80    887.88 o 
  -8  22   9     9125.86     9170.48    456.71 o 
  -5  22   9    33415.84    33213.48    847.04 o 
  -2  22   9    37230.42    37211.21   1355.88 o 
   1  22   9      201.06     1057.62    537.60 o 
   4  22   9        1.57     -288.80    647.32 o 
   7  22   9       69.07       78.05    672.75 o 
 -28  23   9        7.24      986.96    589.03 o 
 -25  23   9     1962.70     1427.21    563.96 o 
 -22  23   9      348.77      -46.22    676.38 o 
 -19  23   9     4447.06     4595.08    455.55 o 
 -16  23   9    30438.03    31055.72    601.55 o 
 -13  23   9     7321.06     8644.28    537.16 o 
 -10  23   9     9456.94    10945.02    606.44 o 
  -7  23   9     5180.50     4993.64    493.96 o 
  -4  23   9     3121.18     3138.46    556.01 o 
  -1  23   9     2072.65     1628.56    613.50 o 
   2  23   9     3061.53     4948.54    894.61 o 
   5  23   9      466.06      181.59    585.93 o 
 -27  24   9     1616.00     1436.18    562.92 o 
 -24  24   9     1031.00     1447.07    519.17 o 
 -21  24   9    53732.01    54587.76   1136.71 o 
 -18  24   9     9333.24     9952.91    488.63 o 
 -15  24   9      839.96     1568.24    449.70 o 
 -12  24   9     3075.74     3115.32    460.07 o 
  -9  24   9    25304.27    26710.31    900.79 o 
  -6  24   9      417.95      470.80    531.70 o 
  -3  24   9     5834.61     5917.32    590.14 o 
   0  24   9       21.95     -559.44    559.44 o 
   3  24   9     1349.09     1030.98    573.73 o 
 -26  25   9    22954.92    21527.12    594.67 o 
 -23  25   9     2059.44     2353.18    581.45 o 
 -20  25   9     5733.32     7390.02    735.25 o 
 -17  25   9      315.96      792.86    459.35 o 
 -14  25   9    38112.56    38547.63    618.83 o 
 -11  25   9     1399.50     2405.68    392.90 o 
  -8  25   9       47.37      100.94    441.23 o 
  -5  25   9     2752.29     2381.63    545.51 o 
  -2  25   9       72.20     -599.27    666.75 o 
   1  25   9    19139.62    19864.91    722.73 o 
 -25  26   9    12522.31    12404.66    739.66 o 
 -22  26   9      620.22     1184.79    559.15 o 
 -19  26   9    18685.25    19340.05    559.96 o 
 -16  26   9       15.30      322.52    528.64 o 
 -13  26   9       31.44      -72.27    477.12 o 
 -10  26   9     3122.42     3597.67    544.01 o 
  -7  26   9       11.12      730.40    567.87 o 
  -4  26   9    17429.59    18314.79    743.24 o 
  -1  26   9    15841.58    16922.31    613.55 o 
   2  26   9      594.77     2959.94   1116.14 o 
 -27  27   9     1269.24      991.12    803.79 o 
 -24  27   9     7904.84     8202.30    655.07 o 
 -21  27   9      538.62      770.63    508.34 o 
 -18  27   9     3014.21     2950.12    576.33 o 
 -15  27   9    12556.13    13096.42    816.50 o 
 -12  27   9      740.90      130.13    452.29 o 
  -9  27   9     8574.69     8711.95    521.48 o 
  -6  27   9     4859.69     4497.91    550.18 o 
  -3  27   9     2058.10     2817.43    580.48 o 
   0  27   9      753.42     2721.00   1198.01 o 
 -23  28   9      889.87      979.04    658.66 o 
 -20  28   9    22276.89    21672.68   1952.77 o 
 -17  28   9     1495.44      972.70    528.30 o 
 -14  28   9    10217.53    10769.33    532.88 o 
 -11  28   9      668.75     1539.08    548.37 o 
  -8  28   9     4513.40     3118.16    566.72 o 
  -5  28   9       49.73      235.50    545.23 o 
 -22  29   9       48.11     -492.02    492.02 o 
 -19  29   9      687.47      473.38    497.88 o 
 -16  29   9      441.15     -263.00    528.73 o 
 -13  29   9    11021.80    10970.80    494.75 o 
 -10  29   9      400.58      -99.64    567.37 o 
  -7  29   9     1119.84     1885.90    717.62 o 
 -21  30   9     4858.14     4909.08    852.59 o 
 -18  30   9    30265.88    29671.01   2326.57 o 
 -15  30   9      994.95     1274.30    569.18 o 
 -12  30   9       85.55     -426.78    527.92 o 
  -9  30   9      348.27     1173.25    555.99 o 
 -17  31   9      178.01     -490.24    667.19 o 
 -14  31   9      294.51     1055.27    648.42 o 
  -1   1  10     2972.35     5998.76   1176.49 o 
  -3   2  10    53798.75    58752.65   1000.49 o 
   0   2  10     5649.96     5042.32    425.96 o 
  -5   3  10      759.43     1375.04    484.39 o 
  -2   3  10      220.72       57.67    477.68 o 
   1   3  10    14126.32    14353.32    498.66 o 
  -7   4  10    24099.29    24468.19   1089.84 o 
  -4   4  10    16374.72    17124.40    476.49 o 
  -1   4  10    18552.95    17604.56    466.19 o 
   2   4  10     7656.25     7395.58    605.94 o 
  -9   5  10      777.41      887.70    453.27 o 
  -6   5  10    64182.89    64428.28   1479.64 o 
  -3   5  10      734.50      905.22    568.06 o 
   0   5  10       46.66      -88.20    449.39 o 
   3   5  10    52982.91    52550.21   1299.62 o 
 -11   6  10    18388.98    17480.21   1040.87 o 
  -8   6  10      181.41     1532.20    933.21 o 
  -5   6  10    10459.93    10011.55    607.25 o 
  -2   6  10    28644.26    27685.75    925.78 o 
   1   6  10     5718.92     5852.09    472.83 o 
   4   6  10    14224.26    13261.92    495.18 o 
 -13   7  10     5777.14     5425.59    471.49 o 
 -10   7  10       90.78     -437.31    478.39 o 
  -7   7  10    27827.15    28426.60    767.61 o 
  -4   7  10     4749.04     4429.20    405.44 o 
  -1   7  10    11796.38    11276.91    451.47 o 
   2   7  10     5212.21     5094.40    443.14 o 
   5   7  10    34675.68    33030.77    811.33 o 
 -15   8  10      143.01      802.04   1024.24 o 
 -12   8  10    26896.96    26597.10    630.66 o 
  -9   8  10    18360.49    18406.84    519.21 o 
  -6   8  10    11503.07    12149.77    616.64 o 
  -3   8  10    31691.51    32907.48    790.55 o 
   0   8  10    26801.82    27567.44    706.91 o 
   3   8  10     3870.05     3729.19    593.52 o 
   6   8  10      177.31     -418.27    634.15 o 
 -17   9  10     7185.36     8604.43    915.20 o 
 -14   9  10    47342.70    48527.41   1443.03 o 
 -11   9  10    15645.77    15375.85    747.90 o 
  -8   9  10    30185.34    29718.52    813.85 o 
  -5   9  10    29830.27    28677.83    728.07 o 
  -2   9  10     5689.38     5755.13    411.35 o 
   1   9  10      386.01       32.84    478.35 o 
   4   9  10    18993.24    18782.13    750.40 o 
   7   9  10      831.90      552.95    568.59 o 
 -19  10  10    44741.48    45057.22   1820.94 o 
 -16  10  10    21341.07    21919.85    639.40 o 
 -13  10  10     3275.60     3715.65    511.68 o 
 -10  10  10    24986.70    24629.96    538.47 o 
  -7  10  10      424.51      197.42    573.16 o 
  -4  10  10     2952.10     3855.56    422.96 o 
  -1  10  10    39286.69    38029.13    708.92 o 
   2  10  10    12616.73    12043.88    536.46 o 
   5  10  10    29514.57    30207.40    754.06 o 
   8  10  10     1728.41      589.88    631.77 o 
 -21  11  10     3309.32     4542.74    610.76 o 
 -18  11  10      140.34      387.45    485.38 o 
 -15  11  10     1938.74     1964.24    694.42 o 
 -12  11  10    21607.98    20548.36    763.54 o 
  -9  11  10     2532.51     2685.32    445.64 o 
  -6  11  10    12556.16    12221.50    451.86 o 
  -3  11  10      674.06       29.85    414.81 o 
   0  11  10     2589.27     2788.72    490.95 o 
   3  11  10     6197.33     6312.50    602.94 o 
   6  11  10    51069.23    52718.72   1277.72 o 
   9  11  10     1761.93     1272.23    508.38 o 
 -23  12  10    14017.29    14882.28    820.39 o 
 -20  12  10      207.37      271.50    596.61 o 
 -17  12  10    18411.47    18467.33    665.63 o 
 -14  12  10       30.82      281.74    718.08 o 
 -11  12  10     4443.08     5169.10    431.86 o 
  -8  12  10     4068.59     4016.99    490.95 o 
  -5  12  10     8644.86     9248.96    450.98 o 
  -2  12  10    33297.50    30977.85    517.77 o 
   1  12  10    61202.67    63578.23   1983.92 o 
   4  12  10     2780.38     2926.20    667.22 o 
   7  12  10     5732.94     5851.29    583.43 o 
  10  12  10      122.34      327.05    566.15 o 
 -25  13  10      123.05      434.38    689.65 o 
 -22  13  10     5042.30     5153.22    644.05 o 
 -19  13  10      251.97     1543.34    546.33 o 
 -16  13  10      714.89      408.39    607.99 o 
 -13  13  10    28562.71    29922.95    835.21 o 
 -10  13  10    15822.44    17178.35    598.23 o 
  -7  13  10    42785.24    42513.79    601.63 o 
  -4  13  10    15756.18    16586.43    438.75 o 
  -1  13  10     5203.54     5801.59    573.26 o 
   2  13  10      159.05     -559.56    559.56 o 
   5  13  10      218.38     1526.26    552.65 o 
   8  13  10       95.87     -335.96    552.87 o 
  11  13  10    32091.50    30629.42    936.02 o 
 -27  14  10     1467.27     1461.40    594.75 o 
 -24  14  10     1756.28     4279.01    982.71 o 
 -21  14  10      632.02      741.77    620.02 o 
 -18  14  10    32397.55    31679.42   1869.54 o 
 -15  14  10    12183.03    12444.26    655.76 o 
 -12  14  10    33685.46    33886.51    805.55 o 
  -9  14  10    13524.93    14079.01    548.01 o 
  -6  14  10      903.16     1313.12    508.17 o 
  -3  14  10     1260.20     1268.25    491.81 o 
   0  14  10      518.07      977.41    561.44 o 
   3  14  10     3023.02     3708.10    516.37 o 
   6  14  10    28463.62    28640.97    903.13 o 
   9  14  10        1.75     -138.10    542.62 o 
  12  14  10       18.97     -631.95    631.95 o 
 -26  15  10       96.81      886.06    577.20 o 
 -23  15  10    27474.36    28078.42    659.87 o 
 -20  15  10     3062.98     2787.35    554.11 o 
 -17  15  10     2542.16     1879.06    516.70 o 
 -14  15  10      543.55      867.11    566.21 o 
 -11  15  10     9595.40     9655.38    519.05 o 
  -8  15  10       53.78      757.98    644.81 o 
  -5  15  10      163.78     -306.57    557.59 o 
  -2  15  10      814.40      844.06    554.09 o 
   1  15  10    16796.77    17157.77   1071.85 o 
   4  15  10     5437.48     5836.56    510.74 o 
   7  15  10    17461.98    18847.62    921.71 o 
  10  15  10     7142.92     7892.94    548.08 o 
 -25  16  10      228.67      482.83    544.95 o 
 -22  16  10     1215.48     1529.24    628.07 o 
 -19  16  10      312.44      620.86    556.05 o 
 -16  16  10    20877.39    19212.73    856.51 o 
 -13  16  10        1.65      639.22    481.99 o 
 -10  16  10       43.73     -187.55    545.75 o 
  -7  16  10     6232.30     7419.80    790.67 o 
  -4  16  10      275.02     -156.14    651.88 o 
  -1  16  10    36574.56    36799.32   1277.04 o 
   2  16  10    36783.46    36317.77    626.92 o 
   5  16  10    14074.60    13238.21    686.84 o 
   8  16  10    15805.58    16053.60    778.62 o 
  11  16  10       71.17     -530.92    679.71 o 
 -27  17  10     8392.87     9330.69    839.63 o 
 -24  17  10      829.19      824.43    501.30 o 
 -21  17  10     8748.59     9241.02    650.53 o 
 -18  17  10     3501.34     2952.78    550.63 o 
 -15  17  10      343.03      175.75    508.91 o 
 -12  17  10     5921.27     6691.75    563.84 o 
  -9  17  10     5563.60     7851.54    961.68 o 
  -6  17  10    40102.88    41235.12    767.24 o 
  -3  17  10     9675.17    11868.72    518.35 o 
   0  17  10      129.42      155.09    452.02 o 
   3  17  10     5643.40     4497.20    605.59 o 
   6  17  10     5025.22     6558.25    972.04 o 
   9  17  10     1201.94      554.56    735.30 o 
 -26  18  10     2318.11     2438.40    579.36 o 
 -23  18  10     5204.54     4958.54    550.29 o 
 -20  18  10      254.98     -127.38    604.31 o 
 -17  18  10    16193.53    16048.42    497.74 o 
 -14  18  10     2811.41     2584.03    455.56 o 
 -11  18  10    20385.81    19685.29    578.19 o 
  -8  18  10    10458.10    11781.49    502.76 o 
  -5  18  10    17235.90    18664.02    511.99 o 
  -2  18  10      216.08     -109.98    477.04 o 
   1  18  10    11185.57    11607.08    622.34 o 
   4  18  10      373.93      291.32    534.87 o 
   7  18  10     9424.28     9645.33    576.95 o 
 -25  19  10      534.52     1548.81    537.26 o 
 -22  19  10    18783.95    20417.12    739.44 o 
 -19  19  10     7865.43     8227.11    653.31 o 
 -16  19  10    13347.90    14037.60    490.94 o 
 -13  19  10     2135.15     2942.81    515.91 o 
 -10  19  10    32325.22    32647.86    658.69 o 
  -7  19  10      265.22      386.80    457.97 o 
  -4  19  10     3099.39     3224.15    579.18 o 
  -1  19  10     2725.68     2958.63    688.37 o 
   2  19  10    16625.82    18441.71    638.22 o 
   5  19  10     2407.61     2609.06    574.87 o 
 -24  20  10     3714.05     4318.42    606.56 o 
 -21  20  10     8114.25     7885.22    535.69 o 
 -18  20  10      181.43     1029.07    627.93 o 
 -15  20  10    22233.31    21426.13    681.51 o 
 -12  20  10        7.94      143.91    468.41 o 
  -9  20  10     1321.77     1680.80    483.63 o 
  -6  20  10       36.77      804.86    480.77 o 
  -3  20  10     6327.53     6336.22    568.60 o 
   0  20  10    18359.88    18794.13    611.52 o 
   3  20  10    12499.37    13784.88    684.83 o 
   6  20  10    12643.00    12196.50    993.78 o 
 -23  21  10     7230.18     8114.00    635.17 o 
 -20  21  10    16155.38    17755.49    801.25 o 
 -17  21  10       20.32      754.39    465.45 o 
 -14  21  10      531.68      195.62    484.28 o 
 -11  21  10     3681.07     2982.77    438.87 o 
  -8  21  10      218.72     -345.30    515.03 o 
  -5  21  10    50140.87    47014.29    790.85 o 
  -2  21  10     5812.12     6533.97    528.53 o 
   1  21  10     4951.04     5111.19    589.13 o 
   4  21  10     5531.78     5603.50    807.30 o 
 -25  22  10    12029.31    13603.20   1030.51 o 
 -22  22  10      628.10      988.21    488.46 o 
 -19  22  10      925.95      397.05    573.62 o 
 -16  22  10     7478.41     8126.67    479.66 o 
 -13  22  10      436.65     1172.02    507.38 o 
 -10  22  10    29220.20    30942.27    622.82 o 
  -7  22  10      240.44       61.73    540.06 o 
  -4  22  10      258.76     -136.31    514.24 o 
  -1  22  10     1430.14      814.91    528.08 o 
   2  22  10    12556.89    12697.06    663.83 o 
 -24  23  10     1148.83     2308.64    662.62 o 
 -21  23  10    12386.08    13008.77    575.94 o 
 -18  23  10     1607.14     1444.90    530.94 o 
 -15  23  10    19075.10    20317.64    586.65 o 
 -12  23  10       28.53      106.30    535.05 o 
  -9  23  10    16116.29    17026.96    591.49 o 
  -6  23  10      314.79      235.47    506.13 o 
  -3  23  10     9004.74     9253.10    567.50 o 
   0  23  10     3142.60     3301.87    589.59 o 
 -23  24  10     5812.69     6096.80    644.40 o 
 -20  24  10    10414.44    10077.50   1227.47 o 
 -17  24  10        4.34       93.12    470.25 o 
 -14  24  10    11501.90    12043.68    563.21 o 
 -11  24  10     1149.14     1427.56    538.04 o 
  -8  24  10     5735.00     6299.05    546.35 o 
  -5  24  10     4165.79     4400.64    578.74 o 
  -2  24  10     8357.53     7358.46    645.19 o 
 -22  25  10     3595.86     3969.17    842.10 o 
 -19  25  10    20361.44    19837.74    998.18 o 
 -16  25  10       13.28     -391.44    521.31 o 
 -13  25  10     1443.04     1829.80    495.00 o 
 -10  25  10       98.21      333.40    495.66 o 
  -7  25  10      141.00      347.20    599.56 o 
  -4  25  10    10239.14    11547.41    652.49 o 
 -18  26  10     2911.99     1972.55    554.92 o 
 -15  26  10     1165.04     1069.41    548.98 o 
 -12  26  10     1588.72     2287.26    515.73 o 
  -9  26  10    27202.20    28244.21    701.40 o 
  -6  26  10     4063.22     5418.51    677.37 o 
 -17  27  10     1646.87     2215.75   1028.65 o 
 -14  27  10    18945.49    19769.56    684.90 o 
 -11  27  10       79.38      187.39    589.54 o 
   0   1  11     1022.85     3134.98    616.19 o 
  -2   2  11     7722.80     7489.95    516.80 o 
   1   2  11    28732.80    27663.48    616.44 o 
  -4   3  11    38880.64    39881.23    778.68 o 
  -1   3  11    30392.68    29725.90    865.63 o 
   2   3  11      118.99     -300.09    565.51 o 
  -6   4  11    20639.05    22834.60    685.64 o 
  -3   4  11    13442.49    14440.25   1037.25 o 
   0   4  11     7396.42     7684.07    803.21 o 
   3   4  11     2081.08     2726.46    578.80 o 
  -8   5  11    14888.39    15298.89    733.70 o 
  -5   5  11     3792.40     3984.49    538.62 o 
  -2   5  11      766.24     1237.76    528.70 o 
   1   5  11     6270.93     6195.55    555.79 o 
   4   5  11    37074.06    38012.38    806.83 o 
 -10   6  11    11367.89    12104.46    558.08 o 
  -7   6  11     5013.96     4897.31    640.36 o 
  -4   6  11     1588.71     2476.71   1024.22 o 
  -1   6  11    10119.11    11527.75    855.67 o 
   2   6  11    25509.17    26456.72    731.87 o 
   5   6  11    11616.58    12143.09    609.51 o 
 -12   7  11       23.29        3.51    513.53 o 
  -9   7  11     3777.41     5220.52    904.59 o 
  -6   7  11     2987.82     5433.21    965.63 o 
  -3   7  11    75915.09    74368.31   1700.12 o 
   0   7  11    22986.40    24033.71    959.61 o 
   3   7  11    18389.45    18676.76    637.06 o 
   6   7  11    13838.97    13996.40    559.41 o 
 -14   8  11     6910.34     7526.37    594.16 o 
 -11   8  11       29.14      372.32    552.46 o 
  -8   8  11    47756.79    46750.98    636.03 o 
  -5   8  11    17952.12    17762.05    839.60 o 
  -2   8  11     9578.98     9327.76    493.41 o 
   1   8  11     5682.65     5698.66    865.61 o 
   4   8  11     1750.12     2710.86    560.17 o 
   7   8  11     1975.13     2922.94    768.32 o 
 -16   9  11       42.78       82.46    619.85 o 
 -13   9  11    35021.62    35946.75   1295.62 o 
 -10   9  11     5127.61     5805.53    592.07 o 
  -7   9  11    10178.47    10320.10    492.49 o 
  -4   9  11     2009.74     2498.20    613.40 o 
  -1   9  11    13738.21    13533.35    657.63 o 
   2   9  11     4469.46     4416.86    563.95 o 
   5   9  11     7733.78     6723.96    575.36 o 
   8   9  11      950.45      674.18    674.25 o 
 -18  10  11     7407.64     8037.91    644.78 o 
 -15  10  11      384.32      -13.62   1071.83 o 
 -12  10  11    11605.12    12582.44    712.50 o 
  -9  10  11     3378.15     3391.40    564.26 o 
  -6  10  11    10058.38    10328.17    544.97 o 
  -3  10  11     5676.72     5768.26    462.30 o 
   0  10  11     4312.54     5685.27    666.75 o 
   3  10  11     4973.85     5361.54    524.36 o 
   6  10  11     2936.67     4728.36    765.38 o 
   9  10  11     7963.83     8649.78    708.97 o 
 -20  11  11     1204.31     1225.86    602.22 o 
 -17  11  11     6804.31     7887.82    644.86 o 
 -14  11  11     4530.69     4772.97    678.05 o 
 -11  11  11        6.76     1110.48    826.19 o 
  -8  11  11      466.41      953.46    508.74 o 
  -5  11  11       86.41      346.39    455.26 o 
  -2  11  11    14983.35    15571.20    770.77 o 
   1  11  11     9488.52     9474.39    625.20 o 
   4  11  11     8050.84     8696.66    605.95 o 
   7  11  11    15038.18    15077.22    635.12 o 
  10  11  11      464.19      409.69    699.31 o 
 -22  12  11     8998.44     9071.69    611.60 o 
 -19  12  11      810.43     1846.60    603.24 o 
 -16  12  11      728.62     1646.66    686.73 o 
 -13  12  11     1175.31     1761.08    878.22 o 
 -10  12  11      572.86     1368.07    453.37 o 
  -7  12  11    45277.88    46393.86    741.80 o 
  -4  12  11    15923.45    14590.12    552.48 o 
  -1  12  11    11884.62    11926.82    556.78 o 
   2  12  11     1332.90     1973.84    620.73 o 
   5  12  11     5215.20     5258.61    625.71 o 
   8  12  11      748.75     1313.65    713.50 o 
 -21  13  11     1038.90     1700.63    628.13 o 
 -18  13  11     1574.29     1707.53    684.00 o 
 -15  13  11     4480.90     4691.35   1050.65 o 
 -12  13  11    40531.90    40400.29    732.92 o 
  -9  13  11      910.55     1104.28    449.36 o 
  -6  13  11     5303.55     5435.37    573.67 o 
  -3  13  11     1660.01     1318.32    641.63 o 
   0  13  11    15376.88    15050.14    619.28 o 
   3  13  11       90.38      572.26    764.27 o 
   6  13  11      379.56      167.91    607.27 o 
   9  13  11      171.87      335.29    656.41 o 
 -20  14  11     5246.46     5846.99    725.68 o 
 -17  14  11    34158.80    34470.34   1153.27 o 
 -14  14  11       65.43        9.90    689.10 o 
 -11  14  11     1272.20     1001.09    572.88 o 
  -8  14  11      238.97      404.22    514.87 o 
  -5  14  11     2500.57     3703.71    478.87 o 
  -2  14  11      246.39     -150.37    632.42 o 
   1  14  11      841.37      909.54    675.53 o 
   4  14  11     2002.82     2287.15    571.19 o 
   7  14  11       37.32       15.33    608.28 o 
 -22  15  11    13495.94    14869.85   1234.43 o 
 -19  15  11      349.31     -558.22    571.91 o 
 -16  15  11     1778.12     3909.04    959.97 o 
 -13  15  11      488.78      726.66    627.95 o 
 -10  15  11     6114.39     6460.36    536.70 o 
  -7  15  11     9147.49     8687.46    547.30 o 
  -4  15  11     2906.07     2866.17    781.21 o 
  -1  15  11     3914.42     4541.69    642.48 o 
   2  15  11      180.94     1044.34   1092.73 o 
   5  15  11    13894.03    14224.73    765.24 o 
 -21  16  11     7196.32     6773.70    701.93 o 
 -18  16  11       46.40      947.50    583.75 o 
 -15  16  11     7321.67     8398.45    702.93 o 
 -12  16  11      751.13      880.78    625.19 o 
  -9  16  11     1829.82     2575.53    553.08 o 
  -6  16  11    19550.71    20994.66    819.17 o 
  -3  16  11     5205.62     5669.73   1290.61 o 
   0  16  11    16924.38    17410.90    625.26 o 
   3  16  11     5463.41     5143.25    713.49 o 
   6  16  11     2838.84     3778.49    833.52 o 
 -20  17  11     8582.27     9260.47    769.49 o 
 -17  17  11      233.28      -23.40    505.03 o 
 -14  17  11     5599.18     5746.23    614.02 o 
 -11  17  11    31156.84    33651.06    652.22 o 
  -8  17  11    10963.64    10361.82    615.02 o 
  -5  17  11     8150.56     8665.29    515.46 o 
  -2  17  11       17.38     -420.09    573.48 o 
   1  17  11    14057.27    14387.93    548.75 o 
   4  17  11      159.16      650.04    574.63 o 
 -19  18  11     7759.24     7233.14    814.29 o 
 -16  18  11    26924.13    26170.47    743.26 o 
 -13  18  11       60.92      178.58    575.07 o 
 -10  18  11     1040.61     1399.71    632.05 o 
  -7  18  11      940.82      312.21    587.51 o 
  -4  18  11    15745.28    16253.09    626.90 o 
  -1  18  11      383.97       58.86    601.53 o 
   2  18  11       12.38      484.58    524.91 o 
 -21  19  11    12622.69    14310.95   1186.31 o 
 -18  19  11     6503.63     6252.55    622.86 o 
 -15  19  11     1515.22     2188.40    573.54 o 
 -12  19  11     8108.42     8465.61    599.99 o 
  -9  19  11     8539.06     9176.43    555.14 o 
  -6  19  11     7460.13     7174.51    527.89 o 
  -3  19  11      868.27     1362.71    624.66 o 
   0  19  11       78.76     -431.39    683.62 o 
 -17  20  11     4190.47     4918.74    869.04 o 
 -14  20  11    12682.23    13171.83    891.89 o 
 -11  20  11     3448.71     3446.08    510.71 o 
  -8  20  11      317.81     -268.98    535.90 o 
  -5  20  11     8129.35     7685.80    648.97 o 
  -2  20  11      459.24      558.63    635.84 o 
 -16  21  11      241.68      722.93    842.94 o 
 -13  21  11     4221.40     5486.55    824.74 o 
 -10  21  11    16458.61    17917.13    599.73 o 
  -7  21  11    10214.89     9596.10    888.71 o 
  -4  21  11    30164.26    31685.08    852.86 o 
 -15  22  11    19690.08    20238.57    656.53 o 
 -12  22  11     2167.97     2348.50    870.09 o 
  -9  22  11     5084.55     4374.62    768.84 o 
  -6  22  11     1379.20     3584.55   1180.88 o 
   0   0  12     3777.35     4213.92   1538.03 o 
   1   1  12     6217.81     7047.67    794.58 o 
  -1   2  12     3451.73     2081.44    699.93 o 
   2   2  12    17405.30    19243.87   1063.79 o 
  -3   3  12     9851.58    10504.79    790.76 o 
   0   3  12     5218.66     4855.13    782.71 o 
   3   3  12     5600.54     5821.63    629.36 o 
  -5   4  12      116.26     1282.42    613.01 o 
  -2   4  12    11214.21    11930.14    873.07 o 
   1   4  12     4654.09     5328.88    772.22 o 
   4   4  12      319.03      338.67    944.66 o 
  -7   5  12    14169.73    14158.54    663.57 o 
  -4   5  12     5689.41     5332.22    556.71 o 
  -1   5  12     1091.75     2285.87    674.42 o 
   2   5  12     4038.39     4346.77    551.32 o 
   5   5  12      369.95     -394.43    747.76 o 
  -9   6  12     8187.43     9193.21    702.17 o 
  -6   6  12     1263.66     1224.89    678.77 o 
  -3   6  12     4227.22     4431.45    547.93 o 
   0   6  12      530.39     1121.07    746.42 o 
   3   6  12    34130.23    33258.57    727.73 o 
   6   6  12      974.88      656.11    570.57 o 
 -11   7  12       46.67      -92.67    761.97 o 
  -8   7  12    16522.84    16422.94    757.03 o 
  -5   7  12     4488.29     4808.18    698.63 o 
  -2   7  12    26174.38    26947.23    701.56 o 
   1   7  12       29.67     -585.25    900.41 o 
   4   7  12      434.57      868.31    737.73 o 
   7   7  12     2441.77     2512.42    679.28 o 
 -13   8  12    27103.79    25113.07   1157.85 o 
 -10   8  12     5463.70     6333.37    545.08 o 
  -7   8  12    22806.19    22068.40    850.24 o 
  -4   8  12       55.67     -174.21    618.53 o 
  -1   8  12     6995.60     6706.58    596.66 o 
   2   8  12     2887.38     2888.00    678.61 o 
   5   8  12       36.83     -457.44    631.73 o 
   8   8  12     9347.70     7810.55    864.88 o 
 -15   9  12       27.25      409.05    669.33 o 
 -12   9  12     2413.79     3181.44    562.57 o 
  -9   9  12     1832.02     1911.27    542.86 o 
  -6   9  12    10296.48    10209.95    985.57 o 
  -3   9  12     5431.18     4832.75    596.49 o 
   0   9  12     2211.37     2440.75    885.68 o 
   3   9  12     3306.53     3976.86    561.44 o 
   6   9  12      648.55      178.54    666.95 o 
 -14  10  12     1886.19     1572.30    757.27 o 
 -11  10  12    13996.76    13879.98    712.57 o 
  -8  10  12     3548.71     3854.76    688.58 o 
  -5  10  12     1147.50     1423.37    475.44 o 
  -2  10  12       38.49     -364.08    612.20 o 
   1  10  12     2135.07     2596.26    780.66 o 
   4  10  12    15375.37    16307.92   1209.94 o 
 -13  11  12     4575.61     5610.17    680.76 o 
 -10  11  12     1357.61     1064.37    685.18 o 
  -7  11  12     3069.38     1597.11    547.46 o 
  -4  11  12     1563.74     1995.36    712.51 o 
  -1  11  12    33016.20    31260.80   1114.99 o 
   2  11  12       16.39     -717.83    717.83 o 
   5  11  12      190.82     1832.10   1137.86 o 
 -15  12  12     7835.15     8533.29    852.33 o 
 -12  12  12    27606.06    26979.01    724.63 o 
  -9  12  12    14570.33    15464.81    908.24 o 
  -6  12  12    31157.48    29779.89    926.42 o 
  -3  12  12      505.31      477.96    726.52 o 
   0  12  12       21.02      242.21    668.03 o 
   3  12  12        0.12     1762.27   1345.82 o 
 -14  13  12      588.20     1310.69    763.10 o 
 -11  13  12     7952.58     8311.76   1300.15 o 
  -8  13  12     1916.82     1784.24    667.82 o 
  -5  13  12     1588.19     1562.66    718.18 o 
  -2  13  12      345.02      440.13    713.28 o 
   1  13  12     3262.72     4764.88    815.54 o 
 -13  14  12    21825.21    22159.15    841.40 o 
 -10  14  12    10974.98    11609.12    664.86 o 
  -7  14  12     1846.57     2212.38    787.41 o 
  -4  14  12     9688.63     9906.17    705.76 o 
  -1  14  12     1920.14     2223.13    674.43 o 
 -12  15  12     2134.99     1536.41    772.69 o 
  -9  15  12     2293.07     2515.46    563.64 o 
  -6  15  12      433.14      746.07    589.32 o 
  -3  15  12     5037.08     5277.55    764.20 o 
 -11  16  12     4703.94     2685.08   1259.83 o 
  -8  16  12     6266.58     6361.80    620.63 o 
  -5  16  12    31046.43    34414.86   1591.50 o 
                                                 
